# Supplementary material for: HOXA5-mediated spatial remodeling of tumor-immune interfaces across cancers promotes AML pathogenesis
Source: Front Immunol. 2025 Oct 23;16:1677713. doi: 10.3389/fimmu.2025.1677713 (PMC12589088; doi:10.3389/fimmu.2025.1677713)
Supplement: Supplementary file 2 [file Table1.xlsx]

## Sheet: Supplementary_Table 1
Supplementary Table 1. 33 kinds of cancer detailed names
Type	Description
ACC	Adrenocortical carcinoma
BLCA	Bladder Urothelial Carcinoma
BRCA	Breast invasive carcinoma
CESC	Cervical squamous cell carcinoma and endocervical adenocarcinoma
CHOL	Cholangiocarcinoma
COAD	Colon adenocarcinoma
DLBC	Lymphoid Neoplasm Diffuse Large B-cell Lymphoma
ESCA	Esophageal carcinoma
GBM	Glioblastoma multiforme
HNSC	Head and Neck squamous cell carcinoma
KICH	Kidney Chromophobe
KIRC	Kidney renal clear cell carcinoma
KIRP	Kidney renal papillary cell carcinoma
LAML	Acute Myeloid Leukemia
LGG	Brain Lower Grade Glioma
LIHC	Liver hepatocellular carcinoma
LUAD	Lung adenocarcinoma
LUSC	Lung squamous cell carcinoma
MESO	Mesothelioma
OV	Ovarian serous cystadenocarcinoma
PAAD	Pancreatic adenocarcinoma
PCPG	Pheochromocytoma and Paraganglioma
PRAD	Prostate adenocarcinoma
READ	Rectum adenocarcinoma
SARC	Sarcoma
SKCM	Skin Cutaneous Melanoma
STAD	Stomach adenocarcinoma
TGCT	Testicular Germ Cell Tumors
THCA	Thyroid carcinoma
THYM	Thymoma
UCEC	Uterine Corpus Endometrial Carcinoma
UCS	Uterine Carcinosarcoma
UVM	Uveal Melanoma

## Sheet: Supplementary_Table 2
Supplementary Table 2. eQTL-GWAS co-localization analysis results
	snp	V.df1	z.df1	r.df1	lABF.df1	V.df2	z.df2	r.df2	lABF.df2	internal.sum.lABF	SNP.PP.H4	DatasetID
1	rs3757640	0.000172284	7.14389	0.996379	22.6146	0.000359679	-0.000769367	0.991088	-2.36019	20.2544	1	bbj-a-107
2	rs3757640	0.000172284	7.14389	0.996379	22.6146	0.000388212	0.836092	0.990388	-1.97621	20.6384	1	bbj-a-119
3	rs3757640	0.000172284	7.14389	0.996379	22.6146	0.000474464	-1.07072	0.988277	-1.65662	20.958	1	bbj-a-160
4	rs3757640	0.000172284	7.14389	0.996379	22.6146	0.000484	0.227273	0.988045	-2.18777	20.4268	1	bbj-a-76
5	rs3757640	0.000172284	7.14389	0.996365	22.6162	0.00097969	0.405751	0.976093	-1.78645	20.8297	0.999939	ebi-a-GCST003739
6	rs3757640	0.000172284	7.14389	0.996365	22.6162	0.00045796	0.481308	0.988681	-2.1261	20.4901	0.999939	ebi-a-GCST003740
7	rs3757640	0.000172284	7.14389	0.996365	22.6162	0.000327827	0.457638	0.991871	-2.30229	20.3139	0.999935	ebi-a-GCST004744
8	rs3757640	0.000172284	7.14389	0.996365	22.6162	4.761e-05	-1.88406	0.998811	-1.59466	21.0215	0.999984	ebi-a-GCST004988
9	rs3757640	0.000172284	7.14389	0.996365	22.6162	0.000112322	94.3556	0.9972	4436.09	4458.71	1	ebi-a-GCST007236
10	rs3757640	0.000172284	7.14389	0.996365	22.6162	0.000471672	-1.52095	0.988346	-1.08287	21.5333	0.999979	ebi-a-GCST012877
11	rs3757640	0.000172284	7.14389	0.996365	22.6162	0.00374461	2.40014	0.914398	1.40474	24.0209	0.999996	ebi-a-GCST012878
12	rs3757640	0.000172284	7.14389	0.996365	22.6162	0.000366937	0.722609	0.99091	-2.09158	20.5246	0.999957	ebi-a-GCST012879
13	rs3757640	0.000172284	7.14389	0.996365	22.6162	0.00121445	0.577405	0.970533	-1.60046	21.0157	0.999953	ebi-a-GCST012880
14	rs3757640	0.000172284	7.14389	0.996379	22.6146	0.000419013	-0.351975	0.989633	-2.22328	20.3913	1	ebi-a-GCST90018579
15	rs3757640	0.000172284	7.14389	0.996379	22.6146	0.00568783	-1.55477	0.875507	0.0164306	22.631	1	ebi-a-GCST90018580
16	rs3757640	0.000172284	7.14389	0.996379	22.6146	0.00031352	-0.185728	0.992223	-2.41118	20.2034	1	ebi-a-GCST90018588
17	rs3757640	0.000172284	7.14389	0.996379	22.6146	0.000321252	1.3796	0.992033	-1.47214	21.1425	1	ebi-a-GCST90018629
18	rs3757640	0.000172284	7.14389	0.996365	22.6162	0.00011881	-1.92661	0.997039	-1.06063	21.5555	0.999916	ebi-a-GCST90018799
19	rs3757640	0.000172284	7.14389	0.996365	22.6162	0.00194481	-1.73923	0.953634	-0.093263	22.5229	0.999968	ebi-a-GCST90018800
20	rs3757640	0.000172284	7.14389	0.996365	22.6162	0.00017689	0.511278	0.995597	-2.58263	20.0335	0.999882	ebi-a-GCST90018808
21	rs3757640	0.000172284	7.14389	0.996365	22.6162	0.00028224	1.86905	0.992993	-0.746023	21.8702	0.999971	ebi-a-GCST90018849
22	rs3757640	0.000172284	7.14389	0.996365	22.6162	0.00614965	-0.10553	0.866745	-1.00292	21.6133	0.99992	ebi-a-GCST90092003
23	rs3757640	0.000172284	7.14389	0.996365	22.6162	4.761e-05	-1.88406	0.998811	-1.59466	21.0215	0.999984	ieu-a-1126
24	rs3757640	0.000172284	7.14389	0.996365	22.6162	6.724e-05	-1.7561	0.998322	-1.65567	20.9605	0.999984	ieu-a-1127
25	rs3757640	0.000172284	7.14389	0.996365	22.6162	0.00015876	-0.174603	0.996047	-2.75142	19.8648	0.999892	ieu-a-1128
26	rs3757640	0.000172284	7.14389	0.996365	22.6162	0.000104448	-1.22211	0.997396	-2.23044	20.3857	0.999955	ieu-a-1129
27	rs3757640	0.000172284	7.14389	0.996365	22.6162	0.000115133	-1.22367	0.99713	-2.18017	20.436	0.999962	ieu-a-1130
28	rs3757640	0.000172284	7.14389	0.996365	22.6162	0.00013225	-1.25391	0.996705	-2.07406	20.5421	0.99997	ieu-a-1132
29	rs3757640	0.000172284	7.14389	0.996365	22.6162	0.000838913	1.42869	0.979458	-0.943033	21.6731	0.999978	ieu-a-965
30	rs3757640	0.000172284	7.14389	0.996365	22.6162	0.000841232	0.994911	0.979402	-1.45656	21.1596	0.999956	ieu-a-967
31	rs3757640	0.000172284	7.14389	0.996365	22.6162	0.000332114	0.459723	0.991766	-2.29491	20.3213	0.999936	ieu-a-984
32	rs3757640	0.000172284	7.14389	0.996365	22.6162	0.000425721	0.551127	0.989469	-2.12645	20.4897	0.999945	ieu-a-989
33	rs3757640	0.000172284	7.14389	0.996365	22.6162	7.35174e-07	-1.06406	0.999982	-4.88605	17.7301	0.999796	ieu-b-4810
34	rs3757640	0.000172284	7.14389	0.996365	22.6162	2.35092e-08	-0.267989	0.999999	-7.13759	15.4786	0.999929	ieu-b-4874
35	rs3757640	0.000172284	7.14389	0.996365	22.6162	1.12123e-08	-0.332363	1	-7.48846	15.1277	0.999939	ieu-b-4875
36	rs3757640	0.000172284	7.14389	0.996369	22.6158	6.48804e-09	0.131847	1	-7.80852	14.8073	1	ieu-b-4915
37	rs3757640	0.000172284	7.14389	0.996379	22.6146	3.11854e-09	0.0866653	1	-8.17976	14.4348	1	ieu-b-4953
38	rs3757640	0.000172284	7.14389	0.996365	22.6162	1.00486e-07	-0.000921576	0.999997	-6.44718	16.169	0.999831	ieu-b-4965
39	rs3757640	0.000172284	7.14389	0.996365	22.6162	6.76879e-08	-0.0918883	0.999998	-6.64052	15.9757	0.99994	ieu-b-4969
40	rs3757640	0.000172284	7.14389	0.996365	22.6162	6.21713e-07	-0.517843	0.999984	-5.40188	17.2143	0.999944	ukb-a-213
41	rs3757640	0.000172284	7.14389	0.996365	22.6162	1.62906e-07	-2.97439	0.999996	-1.78214	20.834	0.999992	ukb-a-55
42	rs3757640	0.000172284	7.14389	0.996365	22.6162	3.11521e-07	-0.0713531	0.999992	-5.87892	16.7373	0.999733	ukb-b-12227
43	rs3757640	0.000172284	7.14389	0.996379	22.6146	4.28664e-08	1.60936	0.999999	-5.57813	17.0365	1	ukb-b-12915
44	rs3757640	0.000172284	7.14389	0.996365	22.6162	4.61805e-07	-0.82797	0.999988	-5.34187	17.2743	0.999904	ukb-b-13584
45	rs3757640	0.000172284	7.14389	0.996369	22.6158	1.18672e-07	-2.75235	0.999997	-2.5763	20.0395	1	ukb-b-16890
46	rs3757640	0.000172284	7.14389	0.996365	22.6162	5.13911e-08	0.278908	0.999999	-6.74357	15.8726	0.999942	ukb-d-C3_MELANOMA_SKIN
47	rs3757640	0.000172284	7.14389	0.996365	22.6162	3.5794e-08	0.487382	0.999999	-6.84453	15.7716	0.9999	ukb-d-C43

## Sheet: Supplementary_Table 3
Supplementary_Table 2: siHOXA5-1_vs_siNC.all.annot
geneID	gene_name	NC-1_count	NC-2_count	NC-3_count	S1-1_count	S1-2_count	S1-3_count	NC-1_fpkm	NC-2_fpkm	NC-3_fpkm	S1-1_fpkm	S1-2_fpkm	S1-3_fpkm	log2FoldChange	pvalue	padj	regulated	chr	start	end	strand	gene_biotype	gene_description	KO_annot	KEGG_pathway	GO_term	TF Family
ENSG00000170891	CYTL1	1139	964	1050	5857	5524	8409	51.9814	57.2698	52.1243	333.392	310.663	329.61	2.67281	1.11096e-288	1.8022e-284	up	4	5014586	5019458	-	protein_coding	cytokine like 1 [Source:HGNC Symbol%3BAcc:HGNC:24435]	K25418: CYTL1; cytokine-like protein 1		GO:0002062: chondrocyte differentiation; GO:0005102: signaling receptor binding; GO:0005615: extracellular space; GO:0006366: transcription by RNA polymerase II; GO:0007165: signal transduction; GO:0045944: positive regulation of transcription by RNA polymerase II; GO:0048839: inner ear development; GO:0050650: chondroitin sulfate proteoglycan biosynthetic process; GO:0051091: positive regulation…
ENSG00000186480	INSIG1	6875	5141	6171	17060	16387	22488	85.0159	82.7561	83.0061	263.125	249.712	238.842	1.65955	2.0962e-192	1.70023e-188	up	7	155297776	155310235	+	protein_coding	insulin induced gene 1 [Source:HGNC Symbol%3BAcc:HGNC:6083]			GO:0005515: protein binding; GO:0005783: endoplasmic reticulum; GO:0005783: endoplasmic reticulum; GO:0005789: endoplasmic reticulum membrane; GO:0006641: triglyceride metabolic process; GO:0006695: cholesterol biosynthetic process; GO:0006695: cholesterol biosynthetic process; GO:0008142: oxysterol binding; GO:0010894: negative regulation of steroid biosynthetic process; GO:0016126: sterol biosy…
ENSG00000134824	FADS2	9371	6802	8003	24404	22855	33700	40.0802	37.8709	37.2327	130.185	120.459	123.796	1.77766	4.35207e-187	2.35331e-183	up	11	61792980	61867354	+	protein_coding	fatty acid desaturase 2 [Source:HGNC Symbol%3BAcc:HGNC:3575]	K10226: FADS2; acyl-CoA 6-desaturase (Delta-6 desaturase) [EC:1.14.19.3]	hsa00592: alpha-Linolenic acid metabolism - Homo sapiens (human); hsa01040: Biosynthesis of unsaturated fatty acids - Homo sapiens (human); hsa01100: Metabolic pathways - Homo sapiens (human); hsa01212: Fatty acid metabolism - Homo sapiens (human); hsa03320: PPAR signaling pathway - Homo sapiens (human)	GO:0004768: stearoyl-CoA 9-desaturase activity; GO:0005789: endoplasmic reticulum membrane; GO:0005887: integral component of plasma membrane; GO:0006629: lipid metabolic process; GO:0006636: unsaturated fatty acid biosynthetic process; GO:0016020: membrane; GO:0016213: linoleoyl-CoA desaturase activity; GO:0016717: oxidoreductase activity, acting on paired donors, with oxidation of a pair of don…
ENSG00000112972	HMGCS1	8464	6328	7719	21975	22264	32358	57.6473	56.1041	57.1862	186.676	186.861	189.285	1.79771	5.27409e-181	2.13891e-177	up	5	43287470	43313512	-	protein_coding	3-hydroxy-3-methylglutaryl-CoA synthase 1 [Source:HGNC Symbol%3BAcc:HGNC:5007]	K01641: HMGCS; hydroxymethylglutaryl-CoA synthase [EC:2.3.3.10]	hsa00280: Valine, leucine and isoleucine degradation - Homo sapiens (human); hsa00650: Butanoate metabolism - Homo sapiens (human); hsa00900: Terpenoid backbone biosynthesis - Homo sapiens (human); hsa01100: Metabolic pathways - Homo sapiens (human); hsa03320: PPAR signaling pathway - Homo sapiens (human)	GO:0004421: hydroxymethylglutaryl-CoA synthase activity; GO:0004421: hydroxymethylglutaryl-CoA synthase activity; GO:0005737: cytoplasm; GO:0005829: cytosol; GO:0005829: cytosol; GO:0006084: acetyl-CoA metabolic process; GO:0006629: lipid metabolic process; GO:0006695: cholesterol biosynthetic process; GO:0010142: farnesyl diphosphate biosynthetic process, mevalonate pathway; GO:0042803: protein …
ENSG00000172893	DHCR7	3199	2445	2851	9590	8613	14161	20.9929	20.8863	20.3508	78.4933	69.6506	79.8149	1.95177	3.39854e-154	1.10262e-150	up	11	71428193	71452868	-	protein_coding	7-dehydrocholesterol reductase [Source:HGNC Symbol%3BAcc:HGNC:2860]	K00213: DHCR7; 7-dehydrocholesterol reductase [EC:1.3.1.21]	hsa00100: Steroid biosynthesis - Homo sapiens (human); hsa01100: Metabolic pathways - Homo sapiens (human)	GO:0005515: protein binding; GO:0005640: nuclear outer membrane; GO:0005783: endoplasmic reticulum; GO:0005789: endoplasmic reticulum membrane; GO:0006695: cholesterol biosynthetic process; GO:0006695: cholesterol biosynthetic process; GO:0009918: sterol delta7 reductase activity; GO:0016020: membrane; GO:0016126: sterol biosynthetic process; GO:0016132: brassinosteroid biosynthetic process; GO:0…
ENSG00000099194	SCD	22808	16961	20286	41944	40835	54947	196.274	189.999	189.888	450.195	433.031	406.116	1.23794	5.61316e-113	1.51761e-109	up	10	100347233	100364826	+	protein_coding	stearoyl-CoA desaturase [Source:HGNC Symbol%3BAcc:HGNC:10571]	K00507: SCD, desC; stearoyl-CoA desaturase (Delta-9 desaturase) [EC:1.14.19.1]	hsa01040: Biosynthesis of unsaturated fatty acids - Homo sapiens (human); hsa01100: Metabolic pathways - Homo sapiens (human); hsa01212: Fatty acid metabolism - Homo sapiens (human); hsa03320: PPAR signaling pathway - Homo sapiens (human); hsa04152: AMPK signaling pathway - Homo sapiens (human); hsa04936: Alcoholic liver disease - Homo sapiens (human)	GO:0004768: stearoyl-CoA 9-desaturase activity; GO:0004768: stearoyl-CoA 9-desaturase activity; GO:0005506: iron ion binding; GO:0005506: iron ion binding; GO:0005515: protein binding; GO:0005730: nucleolus; GO:0005783: endoplasmic reticulum; GO:0005789: endoplasmic reticulum membrane; GO:0005789: endoplasmic reticulum membrane; GO:0005789: endoplasmic reticulum membrane; GO:0006636: unsaturated …
ENSG00000186792	HYAL3	485	384	407	1428	1399	2028	11.129	11.4702	10.1587	40.8695	39.559	39.9683	1.95755	3.67085e-106	8.50693e-103	up	3	50292831	50299405	-	protein_coding	hyaluronidase 3 [Source:HGNC Symbol%3BAcc:HGNC:5322]	K01197: hya; hyaluronoglucosaminidase [EC:3.2.1.35]	hsa00531: Glycosaminoglycan degradation - Homo sapiens (human); hsa01100: Metabolic pathways - Homo sapiens (human); hsa04142: Lysosome - Homo sapiens (human)	GO:0001552: ovarian follicle atresia; GO:0001669: acrosomal vesicle; GO:0001669: acrosomal vesicle; GO:0002080: acrosomal membrane; GO:0004415: hyalurononglucosaminidase activity; GO:0005515: protein binding; GO:0005576: extracellular region; GO:0005764: lysosome; GO:0005769: early endosome; GO:0005783: endoplasmic reticulum; GO:0005886: plasma membrane; GO:0005975: carbohydrate metabolic process…
ENSG00000077984	CST7	3384	2764	3067	7242	7867	10394	171.424	182.266	168.999	457.569	491.093	452.228	1.50104	6.64368e-103	1.34717e-99	up	20	24949269	24959928	+	protein_coding	cystatin F [Source:HGNC Symbol%3BAcc:HGNC:2479]	K13903: CST7; cystatin-F		GO:0004866: endopeptidase inhibitor activity; GO:0004869: cysteine-type endopeptidase inhibitor activity; GO:0005515: protein binding; GO:0005615: extracellular space; GO:0005615: extracellular space; GO:0005764: lysosome; GO:0005764: lysosome; GO:0005768: endosome; GO:0005770: late endosome; GO:0005771: multivesicular body; GO:0005783: endoplasmic reticulum; GO:0005783: endoplasmic reticulum; GO…
ENSG00000122862	SRGN	46496	34883	44588	122853	139782	225726	1724.43	1684.1	1798.77	5682.91	6388.41	7190.24	1.9706	4.81979e-100	8.68739e-97	up	10	69088103	69104805	+	protein_coding	serglycin [Source:HGNC Symbol%3BAcc:HGNC:9361]	K06849: PGSG; proteoglycan peptide core protein		GO:0001818: negative regulation of cytokine production; GO:0005515: protein binding; GO:0005576: extracellular region; GO:0005615: extracellular space; GO:0005794: Golgi apparatus; GO:0006915: apoptotic process; GO:0016485: protein processing; GO:0030141: secretory granule; GO:0030502: negative regulation of bone mineralization; GO:0030502: negative regulation of bone mineralization; GO:0031093: …
ENSG00000105472	CLEC11A	7776	5629	6817	15192	15932	23821	246.471	232.256	235.034	600.594	622.29	648.488	1.47054	1.89969e-92	3.08167e-89	up	19	50723364	50725708	+	protein_coding	C-type lectin domain containing 11A [Source:HGNC Symbol%3BAcc:HGNC:10576]	K17521: CLEC11A; C-type lectin domain family 11 member A		GO:0001503: ossification; GO:0005515: protein binding; GO:0005576: extracellular region; GO:0005615: extracellular space; GO:0005615: extracellular space; GO:0005737: cytoplasm; GO:0007165: signal transduction; GO:0008083: growth factor activity; GO:0008083: growth factor activity; GO:0008284: positive regulation of cell population proliferation; GO:0030246: carbohydrate binding
ENSG00000116133	DHCR24	6503	4870	5690	11301	11359	16102	47.2349	46.0472	44.9561	102.382	101.672	100.453	1.21719	5.09713e-88	7.51688e-85	up	1	54849627	54887195	-	protein_coding	24-dehydrocholesterol reductase [Source:HGNC Symbol%3BAcc:HGNC:2859]	K09828: DHCR24, DWF1; Delta24-sterol reductase [EC:1.3.1.72 1.3.1.-]	hsa00100: Steroid biosynthesis - Homo sapiens (human); hsa01100: Metabolic pathways - Homo sapiens (human)	GO:0000139: Golgi membrane; GO:0000246: delta24(24-1) sterol reductase activity; GO:0000246: delta24(24-1) sterol reductase activity; GO:0005515: protein binding; GO:0005634: nucleus; GO:0005737: cytoplasm; GO:0005783: endoplasmic reticulum; GO:0005789: endoplasmic reticulum membrane; GO:0005789: endoplasmic reticulum membrane; GO:0005829: cytosol; GO:0005856: cytoskeleton; GO:0006695: cholestero…
ENSG00000196154	S100A4	1191	901	1110	3606	3452	6501	56.8252	55.9602	57.6075	214.59	202.961	266.404	2.08869	8.77685e-88	1.18648e-84	up	1	153543613	153550136	-	protein_coding	S100 calcium binding protein A4 [Source:HGNC Symbol%3BAcc:HGNC:10494]	K23761: S100A4; protein S100-A4		GO:0001837: epithelial to mesenchymal transition; GO:0003723: RNA binding; GO:0003779: actin binding; GO:0005509: calcium ion binding; GO:0005515: protein binding; GO:0005576: extracellular region; GO:0005615: extracellular space; GO:0005634: nucleus; GO:0005634: nucleus; GO:0042802: identical protein binding; GO:0043005: neuron projection; GO:0043123: positive regulation of I-kappaB kinase/NF-ka…
ENSG00000121966	CXCR4	722	586	671	1746	1915	2645	11.2295	11.8644	11.352	33.8706	36.7032	35.333	1.70117	8.93252e-87	1.11464e-83	up	2	136114349	136119177	-	protein_coding	C-X-C motif chemokine receptor 4 [Source:HGNC Symbol%3BAcc:HGNC:2561]	K04189: CXCR4, CD184; C-X-C chemokine receptor type 4	hsa03250: Viral life cycle - HIV-1 - Homo sapiens (human); hsa03260: Virion - Human immunodeficiency virus - Homo sapiens (human); hsa04020: Calcium signaling pathway - Homo sapiens (human); hsa04060: Cytokine-cytokine receptor interaction - Homo sapiens (human); hsa04061: Viral protein interaction with cytokine and cytokine receptor - Homo sapiens (human); hsa04062: Chemokine signaling pathway -…	GO:0001618: virus receptor activity; GO:0001666: response to hypoxia; GO:0001764: neuron migration; GO:0002064: epithelial cell development; GO:0002407: dendritic cell chemotaxis; GO:0003779: actin binding; GO:0004930: G protein-coupled receptor activity; GO:0005515: protein binding; GO:0005634: nucleus; GO:0005737: cytoplasm; GO:0005764: lysosome; GO:0005769: early endosome; GO:0005770: late end…
ENSG00000255717	SNHG1	13617	10794	13355	4021	4091	4585	154.581	159.508	164.909	56.9329	57.2289	44.7039	-1.51987	4.53159e-85	5.25082e-82	down	11	62851978	62855953	-	lncRNA	small nucleolar RNA host gene 1 [Source:HGNC Symbol%3BAcc:HGNC:32688]			GO:0005730: nucleolus; GO:0006396: RNA processing
ENSG00000090339	ICAM1	1632	1223	1437	337	273	488	21.3635	20.8403	20.4615	5.5022	4.4038	5.4866	-1.94178	2.11662e-83	2.28905e-80	down	19	10271093	10286615	+	protein_coding	intercellular adhesion molecule 1 [Source:HGNC Symbol%3BAcc:HGNC:5344]	K06490: ICAM1, CD54; intercellular adhesion molecule 1	hsa04064: NF-kappa B signaling pathway - Homo sapiens (human); hsa04514: Cell adhesion molecules - Homo sapiens (human); hsa04650: Natural killer cell mediated cytotoxicity - Homo sapiens (human); hsa04668: TNF signaling pathway - Homo sapiens (human); hsa04670: Leukocyte transendothelial migration - Homo sapiens (human); hsa04933: AGE-RAGE signaling pathway in diabetic complications - Homo sapie…	GO:0001618: virus receptor activity; GO:0001772: immunological synapse; GO:0001910: regulation of leukocyte mediated cytotoxicity; GO:0002291: T cell activation via T cell receptor contact with antigen bound to MHC molecule on antigen presenting cell; GO:0002457: T cell antigen processing and presentation; GO:0002693: positive regulation of cellular extravasation; GO:0004888: transmembrane signal…
ENSG00000170017	ALCAM	1290	1036	1264	3063	2733	4417	8.1105	8.4789	8.6443	24.0192	21.1743	23.8515	1.53108	8.87656e-83	8.99973e-80	up	3	105366909	105576900	+	protein_coding	activated leukocyte cell adhesion molecule [Source:HGNC Symbol%3BAcc:HGNC:400]	K06547: ALCAM, CD166; activated leukocyte cell adhesion molecule	hsa04514: Cell adhesion molecules - Homo sapiens (human)	GO:0001772: immunological synapse; GO:0002250: adaptive immune response; GO:0005102: signaling receptor binding; GO:0005515: protein binding; GO:0005886: plasma membrane; GO:0005887: integral component of plasma membrane; GO:0005925: focal adhesion; GO:0007155: cell adhesion; GO:0007155: cell adhesion; GO:0007157: heterophilic cell-cell adhesion via plasma membrane cell adhesion molecules; GO:000…
ENSG00000160285	LSS	1643	1342	1460	3471	3088	4435	10.2456	10.8938	9.9033	26.9968	23.7296	23.7535	1.33873	5.60795e-79	5.35131e-76	up	21	46188141	46228824	-	protein_coding	lanosterol synthase [Source:HGNC Symbol%3BAcc:HGNC:6708]	K01852: LSS, ERG7; lanosterol synthase [EC:5.4.99.7]	hsa00100: Steroid biosynthesis - Homo sapiens (human); hsa01100: Metabolic pathways - Homo sapiens (human)	GO:0000250: lanosterol synthase activity; GO:0000250: lanosterol synthase activity; GO:0000250: lanosterol synthase activity; GO:0000250: lanosterol synthase activity; GO:0005515: protein binding; GO:0005789: endoplasmic reticulum membrane; GO:0005789: endoplasmic reticulum membrane; GO:0005811: lipid droplet; GO:0005811: lipid droplet; GO:0006694: steroid biosynthetic process; GO:0006695: choles…
ENSG00000101161	PRPF6	7889	5836	7193	2559	2677	3490	116.861	112.535	115.9	47.2796	48.8662	44.4023	-1.22023	6.28834e-79	5.66719e-76	down	20	63981132	64033100	+	protein_coding	pre-mRNA processing factor 6 [Source:HGNC Symbol%3BAcc:HGNC:15860]	K12855: PRPF6, PRP6; pre-mRNA-processing factor 6	hsa03040: Spliceosome - Homo sapiens (human)	GO:0000244: spliceosomal tri-snRNP complex assembly; GO:0000244: spliceosomal tri-snRNP complex assembly; GO:0000244: spliceosomal tri-snRNP complex assembly; GO:0000245: spliceosomal complex assembly; GO:0000375: RNA splicing, via transesterification reactions; GO:0000398: mRNA splicing, via spliceosome; GO:0000398: mRNA splicing, via spliceosome; GO:0000398: mRNA splicing, via spliceosome; GO:0…
ENSG00000052802	MSMO1	2371	1983	2288	4785	4629	7055	37.5234	40.8525	39.3871	94.4514	90.2755	95.8958	1.33237	3.38094e-77	2.88661e-74	up	4	165327667	165343164	+	protein_coding	methylsterol monooxygenase 1 [Source:HGNC Symbol%3BAcc:HGNC:10545]	K07750: MESO1, ERG25; methylsterol monooxygenase [EC:1.14.18.9]	hsa00100: Steroid biosynthesis - Homo sapiens (human); hsa01100: Metabolic pathways - Homo sapiens (human)	GO:0000254: C-4 methylsterol oxidase activity; GO:0000254: C-4 methylsterol oxidase activity; GO:0005506: iron ion binding; GO:0005515: protein binding; GO:0005783: endoplasmic reticulum; GO:0005789: endoplasmic reticulum membrane; GO:0005789: endoplasmic reticulum membrane; GO:0005886: plasma membrane; GO:0006631: fatty acid metabolic process; GO:0006695: cholesterol biosynthetic process; GO:000…
ENSG00000100448	CTSG	443	393	403	1206	1218	1866	14.6163	16.8792	14.4633	49.6292	49.5215	52.8783	1.81027	4.70718e-74	3.81799e-71	up	14	24573518	24576250	-	protein_coding	cathepsin G [Source:HGNC Symbol%3BAcc:HGNC:2532]	K01319: CTSG; cathepsin G [EC:3.4.21.20]	hsa04080: Neuroactive ligand-receptor interaction - Homo sapiens (human); hsa04142: Lysosome - Homo sapiens (human); hsa04613: Neutrophil extracellular trap formation - Homo sapiens (human); hsa04614: Renin-angiotensin system - Homo sapiens (human); hsa05146: Amoebiasis - Homo sapiens (human); hsa05322: Systemic lupus erythematosus - Homo sapiens (human)	GO:0002003: angiotensin maturation; GO:0002548: monocyte chemotaxis; GO:0004252: serine-type endopeptidase activity; GO:0004252: serine-type endopeptidase activity; GO:0004252: serine-type endopeptidase activity; GO:0005515: protein binding; GO:0005576: extracellular region; GO:0005576: extracellular region; GO:0005615: extracellular space; GO:0005615: extracellular space; GO:0005634: nucleus; GO…
ENSG00000136997	MYC	6514	5017	5845	11269	11253	14157	48.128	48.2524	46.9744	103.846	102.454	89.8366	1.12166	1.45214e-73	1.12174e-70	up	8	127735434	127742951	+	protein_coding	MYC proto-oncogene%2C bHLH transcription factor [Source:HGNC Symbol%3BAcc:HGNC:7553]	K04377: MYC; Myc proto-oncogene protein	hsa04010: MAPK signaling pathway - Homo sapiens (human); hsa04012: ErbB signaling pathway - Homo sapiens (human); hsa04110: Cell cycle - Homo sapiens (human); hsa04151: PI3K-Akt signaling pathway - Homo sapiens (human); hsa04218: Cellular senescence - Homo sapiens (human); hsa04310: Wnt signaling pathway - Homo sapiens (human); hsa04350: TGF-beta signaling pathway - Homo sapiens (human); hsa04390…	GO:0000082: G1/S transition of mitotic cell cycle; GO:0000122: negative regulation of transcription by RNA polymerase II; GO:0000122: negative regulation of transcription by RNA polymerase II; GO:0000165: MAPK cascade; GO:0000785: chromatin; GO:0000785: chromatin; GO:0000978: RNA polymerase II cis-regulatory region sequence-specific DNA binding; GO:0000978: RNA polymerase II cis-regulatory region…	bHLH
ENSG00000197989	SNHG12	2626	2061	2296	730	608	728	27.784	28.3859	26.424	9.6334	7.9271	6.6155	-1.70624	9.57362e-72	7.05924e-69	down	1	28578538	28583132	-	lncRNA	small nucleolar RNA host gene 12 [Source:HGNC Symbol%3BAcc:HGNC:30062]			GO:0005730: nucleolus; GO:0006396: RNA processing
ENSG00000080823	MOK	7017	5555	6212	12721	11607	15241	28.8292	29.7091	27.7613	65.1865	58.7642	53.7806	1.11615	2.81418e-69	1.98485e-66	up	14	102224500	102305190	-	protein_coding	MOK protein kinase [Source:HGNC Symbol%3BAcc:HGNC:9833]	K08830: RAGE, MOK; renal tumor antigen [EC:2.7.11.22]		GO:0004672: protein kinase activity; GO:0004674: protein serine/threonine kinase activity; GO:0004693: cyclin-dependent protein serine/threonine kinase activity; GO:0005524: ATP binding; GO:0005634: nucleus; GO:0005634: nucleus; GO:0005737: cytoplasm; GO:0005929: cilium; GO:0006468: protein phosphorylation; GO:0007165: signal transduction; GO:0035556: intracellular signal transduction; GO:0046872…
ENSG00000145287	PLAC8	1067	817	998	2278	2735	3826	12.7171	12.6757	12.9385	33.8637	40.1693	39.1653	1.64431	6.42361e-69	4.34183e-66	up	4	83090048	83137075	-	protein_coding	placenta associated 8 [Source:HGNC Symbol%3BAcc:HGNC:19254]			GO:0003682: chromatin binding; GO:0005576: extracellular region; GO:0006366: transcription by RNA polymerase II; GO:0008284: positive regulation of cell population proliferation; GO:0009409: response to cold; GO:0035578: azurophil granule lumen; GO:0040015: negative regulation of multicellular organism growth; GO:0042742: defense response to bacterium; GO:0043066: negative regulation of apoptotic…
ENSG00000178538	CA8	725	573	706	1575	1540	2298	4.2465	4.3689	4.498	11.5061	11.1154	11.5604	1.4616	9.55641e-69	6.20096e-66	up	8	60185412	60281400	-	protein_coding	carbonic anhydrase 8 [Source:HGNC Symbol%3BAcc:HGNC:1382]	K01672: CA; carbonic anhydrase [EC:4.2.1.1]	hsa00910: Nitrogen metabolism - Homo sapiens (human); hsa01100: Metabolic pathways - Homo sapiens (human)	GO:0004089: carbonate dehydratase activity; GO:0005515: protein binding; GO:0005737: cytoplasm; GO:0006730: one-carbon metabolic process; GO:0008270: zinc ion binding; GO:0016836: hydro-lyase activity; GO:0048015: phosphatidylinositol-mediated signaling
ENSG00000112773	TENT5A	1886	1429	1690	3452	3549	4398	14.0634	13.871	13.7077	32.1052	32.6113	28.1667	1.2322	1.42774e-67	8.908e-65	up	6	81491439	81752774	-	protein_coding	terminal nucleotidyltransferase 5A [Source:HGNC Symbol%3BAcc:HGNC:18345]	K23033: TENT5A_B, FAM46A_B; terminal nucleotidyltransferase 5A/B [EC:2.7.7.-]		GO:0003723: RNA binding; GO:0005515: protein binding; GO:0005737: cytoplasm; GO:0009617: response to bacterium; GO:0030278: regulation of ossification; GO:0030501: positive regulation of bone mineralization; GO:0045669: positive regulation of osteoblast differentiation; GO:0048255: mRNA stabilization; GO:1990817: RNA adenylyltransferase activity; GO:1990817: RNA adenylyltransferase activity
ENSG00000026508	CD44	3235	2594	3095	5642	6008	7827	14.6131	15.2533	15.2074	31.7875	33.4434	30.3665	1.16223	2.142e-67	1.28695e-64	up	11	35138882	35232402	+	protein_coding	CD44 molecule (Indian blood group) [Source:HGNC Symbol%3BAcc:HGNC:1681]	K06256: CD44; CD44 antigen	hsa04512: ECM-receptor interaction - Homo sapiens (human); hsa04640: Hematopoietic cell lineage - Homo sapiens (human); hsa05131: Shigellosis - Homo sapiens (human); hsa05169: Epstein-Barr virus infection - Homo sapiens (human); hsa05205: Proteoglycans in cancer - Homo sapiens (human); hsa05206: MicroRNAs in cancer - Homo sapiens (human)	GO:0004888: transmembrane signaling receptor activity; GO:0004896: cytokine receptor activity; GO:0004896: cytokine receptor activity; GO:0005515: protein binding; GO:0005518: collagen binding; GO:0005540: hyaluronic acid binding; GO:0005540: hyaluronic acid binding; GO:0005540: hyaluronic acid binding; GO:0005794: Golgi apparatus; GO:0005829: cytosol; GO:0005886: plasma membrane; GO:0005886: pla…
ENSG00000170522	ELOVL6	1073	884	1020	2136	2039	2938	6.658	7.1404	6.8845	16.5312	15.5911	15.6578	1.28636	4.18961e-67	2.42728e-64	up	4	110045846	110199199	-	protein_coding	ELOVL fatty acid elongase 6 [Source:HGNC Symbol%3BAcc:HGNC:15829]	K10203: ELOVL6; elongation of very long chain fatty acids protein 6 [EC:2.3.1.199]	hsa00062: Fatty acid elongation - Homo sapiens (human); hsa01040: Biosynthesis of unsaturated fatty acids - Homo sapiens (human); hsa01100: Metabolic pathways - Homo sapiens (human); hsa01212: Fatty acid metabolism - Homo sapiens (human)	GO:0005515: protein binding; GO:0005783: endoplasmic reticulum; GO:0005789: endoplasmic reticulum membrane; GO:0006636: unsaturated fatty acid biosynthetic process; GO:0009922: fatty acid elongase activity; GO:0009922: fatty acid elongase activity; GO:0009922: fatty acid elongase activity; GO:0009922: fatty acid elongase activity; GO:0009923: fatty acid elongase complex; GO:0019367: fatty acid el…
ENSG00000131069	ACSS2	998	805	883	2987	2299	4643	8.5834	9.0125	8.2606	32.0418	24.3656	34.2971	1.89148	1.297e-66	7.25516e-64	up	20	34872146	34927962	+	protein_coding	acyl-CoA synthetase short chain family member 2 [Source:HGNC Symbol%3BAcc:HGNC:15814]	K01895: ACSS1_2, acs; acetyl-CoA synthetase [EC:6.2.1.1]	hsa00010: Glycolysis / Gluconeogenesis - Homo sapiens (human); hsa00620: Pyruvate metabolism - Homo sapiens (human); hsa00630: Glyoxylate and dicarboxylate metabolism - Homo sapiens (human); hsa00640: Propanoate metabolism - Homo sapiens (human); hsa01100: Metabolic pathways - Homo sapiens (human); hsa01200: Carbon metabolism - Homo sapiens (human)	GO:0003987: acetate-CoA ligase activity; GO:0003987: acetate-CoA ligase activity; GO:0003987: acetate-CoA ligase activity; GO:0005524: ATP binding; GO:0005737: cytoplasm; GO:0005737: cytoplasm; GO:0005759: mitochondrial matrix; GO:0005829: cytosol; GO:0005829: cytosol; GO:0006069: ethanol oxidation; GO:0006085: acetyl-CoA biosynthetic process; GO:0008610: lipid biosynthetic process; GO:0016208: A…
ENSG00000070081	NUCB2	10771	8509	10204	19077	19408	30191	53.8797	55.408	55.5222	119.024	119.636	129.712	1.24068	3.05727e-66	1.65317e-63	up	11	17208153	17349980	+	protein_coding	nucleobindin 2 [Source:HGNC Symbol%3BAcc:HGNC:8044]	K20371: NUCB; nucleobindin		GO:0001965: G-protein alpha-subunit binding; GO:0003677: DNA binding; GO:0005085: guanyl-nucleotide exchange factor activity; GO:0005509: calcium ion binding; GO:0005515: protein binding; GO:0005615: extracellular space; GO:0005635: nuclear envelope; GO:0005783: endoplasmic reticulum; GO:0005793: endoplasmic reticulum-Golgi intermediate compartment; GO:0005793: endoplasmic reticulum-Golgi interme…
ENSG00000198805	PNP	7702	5907	7106	13900	16833	21414	59.4147	59.3174	59.6269	133.74	160.016	141.88	1.36825	8.30902e-66	4.34803e-63	up	14	20461992	20477094	+	protein_coding	purine nucleoside phosphorylase [Source:HGNC Symbol%3BAcc:HGNC:7892]	K03783: punA, PNP; purine-nucleoside phosphorylase [EC:2.4.2.1]	hsa00230: Purine metabolism - Homo sapiens (human); hsa00760: Nicotinate and nicotinamide metabolism - Homo sapiens (human); hsa01100: Metabolic pathways - Homo sapiens (human); hsa01232: Nucleotide metabolism - Homo sapiens (human)	GO:0000255: allantoin metabolic process; GO:0001882: nucleoside binding; GO:0002060: purine nucleobase binding; GO:0004731: purine-nucleoside phosphorylase activity; GO:0004731: purine-nucleoside phosphorylase activity; GO:0005515: protein binding; GO:0005576: extracellular region; GO:0005634: nucleus; GO:0005737: cytoplasm; GO:0005737: cytoplasm; GO:0005829: cytosol; GO:0005829: cytosol; GO:0006…
ENSG00000168297	PXK	6888	5602	6490	12081	11646	14832	58.0569	61.4651	59.5021	127.005	120.962	107.372	1.06362	1.91995e-65	9.73296e-63	up	3	58332880	58426127	+	protein_coding	PX domain containing serine/threonine kinase like [Source:HGNC Symbol%3BAcc:HGNC:23326]	K17543: PXK; PX domain-containing protein kinase-like protein		GO:0003779: actin binding; GO:0005737: cytoplasm; GO:0005737: cytoplasm; GO:0005829: cytosol; GO:0005886: plasma membrane; GO:0005886: plasma membrane; GO:0005886: plasma membrane; GO:0006954: inflammatory response; GO:0032780: negative regulation of ATP-dependent activity; GO:0032991: protein-containing complex; GO:0034451: centriolar satellite; GO:0035091: phosphatidylinositol binding; GO:00432…
ENSG00000165029	ABCA1	624	519	637	77	106	87	2.483	2.6883	2.7571	0.3822	0.5198	0.2973	-2.66796	2.40376e-65	1.18163e-62	down	9	104781006	104928155	-	protein_coding	ATP binding cassette subfamily A member 1 [Source:HGNC Symbol%3BAcc:HGNC:29]	K05641: ABCA1; ATP-binding cassette, subfamily A (ABC1), member 1	hsa02010: ABC transporters - Homo sapiens (human); hsa04975: Fat digestion and absorption - Homo sapiens (human); hsa04979: Cholesterol metabolism - Homo sapiens (human); hsa05417: Lipid and atherosclerosis - Homo sapiens (human)	GO:0002790: peptide secretion; GO:0005102: signaling receptor binding; GO:0005319: lipid transporter activity; GO:0005515: protein binding; GO:0005524: ATP binding; GO:0005548: phospholipid transporter activity; GO:0005768: endosome; GO:0005789: endoplasmic reticulum membrane; GO:0005794: Golgi apparatus; GO:0005886: plasma membrane; GO:0005886: plasma membrane; GO:0005887: integral component of …
ENSG00000118513	MYB	6646	5203	6112	10480	10919	14416	54.5701	55.6126	54.589	107.328	110.481	101.665	1.03246	2.09611e-64	1.00009e-61	up	6	135181308	135219173	+	protein_coding	MYB proto-oncogene%2C transcription factor [Source:HGNC Symbol%3BAcc:HGNC:7545]	K09420: MYB, C-MYB; transcriptional activator Myb	hsa04151: PI3K-Akt signaling pathway - Homo sapiens (human)	GO:0000122: negative regulation of transcription by RNA polymerase II; GO:0000278: mitotic cell cycle; GO:0000978: RNA polymerase II cis-regulatory region sequence-specific DNA binding; GO:0000978: RNA polymerase II cis-regulatory region sequence-specific DNA binding; GO:0000981: DNA-binding transcription factor activity, RNA polymerase II-specific; GO:0001228: DNA-binding transcription activator…	MYB
ENSG00000107731	UNC5B	1110	741	896	209	212	223	7.3236	6.3642	6.4304	1.7199	1.7236	1.2637	-2.03339	9.75312e-64	4.52043e-61	down	10	71212570	71302864	+	protein_coding	unc-5 netrin receptor B [Source:HGNC Symbol%3BAcc:HGNC:12568]	K07521: UNC5; netrin receptor unc-5	hsa04360: Axon guidance - Homo sapiens (human)	GO:0001525: angiogenesis; GO:0005042: netrin receptor activity; GO:0005515: protein binding; GO:0005886: plasma membrane; GO:0006915: apoptotic process; GO:0007411: axon guidance; GO:0014068: positive regulation of phosphatidylinositol 3-kinase signaling; GO:0016021: integral component of membrane; GO:0033564: anterior/posterior axon guidance; GO:0038007: netrin-activated signaling pathway; GO:00…
ENSG00000186652	PRG2	83	60	88	427	414	504	2.0305	1.9107	2.3417	13.0289	12.4806	10.5898	2.5902	2.21194e-62	9.96723e-60	up	11	57386780	57390650	-	protein_coding	proteoglycan 2%2C pro eosinophil major basic protein [Source:HGNC Symbol%3BAcc:HGNC:9362]	K10786: PRG2, MBP; bone marrow proteoglycan	hsa05310: Asthma - Homo sapiens (human)	GO:0002215: defense response to nematode; GO:0005515: protein binding; GO:0005576: extracellular region; GO:0006955: immune response; GO:0008201: heparin binding; GO:0010936: negative regulation of macrophage cytokine production; GO:0030021: extracellular matrix structural constituent conferring compression resistance; GO:0030021: extracellular matrix structural constituent conferring compression…
ENSG00000067225	PKM	14722	11040	13486	25239	22690	36772	77.5184	75.6715	77.2411	165.755	147.226	166.298	1.13458	2.84198e-61	1.24602e-58	up	15	72199029	72231819	-	protein_coding	pyruvate kinase M1/2 [Source:HGNC Symbol%3BAcc:HGNC:9021]	K00873: PK, pyk; pyruvate kinase [EC:2.7.1.40]	hsa00010: Glycolysis / Gluconeogenesis - Homo sapiens (human); hsa00620: Pyruvate metabolism - Homo sapiens (human); hsa01100: Metabolic pathways - Homo sapiens (human); hsa01200: Carbon metabolism - Homo sapiens (human); hsa01230: Biosynthesis of amino acids - Homo sapiens (human); hsa04922: Glucagon signaling pathway - Homo sapiens (human); hsa04930: Type II diabetes mellitus - Homo sapiens (hu…	GO:0000287: magnesium ion binding; GO:0003723: RNA binding; GO:0003729: mRNA binding; GO:0004713: protein tyrosine kinase activity; GO:0004743: pyruvate kinase activity; GO:0004743: pyruvate kinase activity; GO:0004743: pyruvate kinase activity; GO:0005515: protein binding; GO:0005524: ATP binding; GO:0005576: extracellular region; GO:0005634: nucleus; GO:0005634: nucleus; GO:0005737: cytoplasm; …
ENSG00000179218	CALR	37347	27409	32988	56360	55922	83514	601.6	574.739	578.01	1132.35	1110.06	1155.43	1.0323	3.26396e-60	1.39337e-57	up	19	12938578	12944489	+	protein_coding	calreticulin [Source:HGNC Symbol%3BAcc:HGNC:1455]	K08057: CALR; calreticulin	hsa04141: Protein processing in endoplasmic reticulum - Homo sapiens (human); hsa04145: Phagosome - Homo sapiens (human); hsa04612: Antigen processing and presentation - Homo sapiens (human); hsa05142: Chagas disease - Homo sapiens (human); hsa05163: Human cytomegalovirus infection - Homo sapiens (human); hsa05166: Human T-cell leukemia virus 1 infection - Homo sapiens (human); hsa05168: Herpes s…	GO:0000122: negative regulation of transcription by RNA polymerase II; GO:0001669: acrosomal vesicle; GO:0001849: complement component C1q complex binding; GO:0002502: peptide antigen assembly with MHC class I protein complex; GO:0003677: DNA binding; GO:0003723: RNA binding; GO:0003729: mRNA binding; GO:0005178: integrin binding; GO:0005506: iron ion binding; GO:0005509: calcium ion binding; GO:…
ENSG00000130487	KLHDC7B	1147	810	991	283	274	340	10.1016	9.2862	9.4935	3.1086	2.9736	2.5718	-1.66921	6.42683e-60	2.67323e-57	down	22	50545899	50551023	+	protein_coding	kelch domain containing 7B [Source:HGNC Symbol%3BAcc:HGNC:25145]			GO:0005515: protein binding
ENSG00000140287	HDC	3404	2879	2930	7109	5840	8904	39.4459	43.429	36.9324	102.749	83.3946	88.6196	1.27279	7.28535e-59	2.95458e-56	up	15	50241947	50265965	-	protein_coding	histidine decarboxylase [Source:HGNC Symbol%3BAcc:HGNC:4855]	K01590: hdc, HDC; histidine decarboxylase [EC:4.1.1.22]	hsa00340: Histidine metabolism - Homo sapiens (human); hsa01100: Metabolic pathways - Homo sapiens (human)	GO:0001694: histamine biosynthetic process; GO:0001694: histamine biosynthetic process; GO:0001694: histamine biosynthetic process; GO:0004398: histidine decarboxylase activity; GO:0004398: histidine decarboxylase activity; GO:0005515: protein binding; GO:0005737: cytoplasm; GO:0005829: cytosol; GO:0006547: histidine metabolic process; GO:0006548: histidine catabolic process; GO:0006548: histidin…
ENSG00000133195	SLC39A11	1815	1292	1589	3008	3163	4073	14.6733	13.5969	13.9734	30.331	31.5111	28.2813	1.1689	5.6001e-58	2.21573e-55	up	17	72645949	73092712	-	protein_coding	solute carrier family 39 member 11 [Source:HGNC Symbol%3BAcc:HGNC:14463]	K14717: SLC39A11, ZIP11; solute carrier family 39 (zinc transporter), member 11	hsa05010: Alzheimer disease - Homo sapiens (human); hsa05012: Parkinson disease - Homo sapiens (human)	GO:0005385: zinc ion transmembrane transporter activity; GO:0005385: zinc ion transmembrane transporter activity; GO:0005634: nucleus; GO:0005737: cytoplasm; GO:0005794: Golgi apparatus; GO:0005886: plasma membrane; GO:0016020: membrane; GO:0016021: integral component of membrane; GO:0071577: zinc ion transmembrane transport
ENSG00000183688	RFLNB	6989	5449	6160	10647	10185	13723	87.1178	88.4165	83.5217	165.529	156.446	146.917	0.93162	2.25163e-57	8.69664e-55	false	17	439978	445939	-	protein_coding	refilin B [Source:HGNC Symbol%3BAcc:HGNC:28705]			GO:0001837: epithelial to mesenchymal transition; GO:0005737: cytoplasm; GO:0031005: filamin binding; GO:0031005: filamin binding; GO:0032432: actin filament bundle; GO:0048705: skeletal system morphogenesis; GO:0061182: negative regulation of chondrocyte development; GO:0061572: actin filament bundle organization; GO:1900158: negative regulation of bone mineralization involved in bone maturation
ENSG00000124942	AHNAK	5212	3947	4787	8413	7554	10524	12.085	11.9134	12.0735	24.3304	21.584	20.9583	0.96499	4.27798e-57	1.61389e-54	false	11	62433542	62556235	-	protein_coding	AHNAK nucleoprotein [Source:HGNC Symbol%3BAcc:HGNC:347]	K23934: AHNAK; neuroblast differentiation-associated protein AHNAK	hsa05132: Salmonella infection - Homo sapiens (human)	GO:0003723: RNA binding; GO:0005515: protein binding; GO:0005634: nucleus; GO:0005634: nucleus; GO:0005634: nucleus; GO:0005737: cytoplasm; GO:0005737: cytoplasm; GO:0005765: lysosomal membrane; GO:0005829: cytosol; GO:0005829: cytosol; GO:0005886: plasma membrane; GO:0005925: focal adhesion; GO:0015629: actin cytoskeleton; GO:0016020: membrane; GO:0030315: T-tubule; GO:0031982: vesicle; GO:00423…
ENSG00000149485	FADS1	1956	1513	1811	3179	3150	4436	8.6317	8.6915	8.6931	17.4975	17.1298	16.8133	1.0611	5.5463e-57	2.04482e-54	up	11	61799627	61829318	-	protein_coding	fatty acid desaturase 1 [Source:HGNC Symbol%3BAcc:HGNC:3574]	K10224: FADS1; acyl-CoA (8-3)-desaturase (Delta-5 desaturase) [EC:1.14.19.44]	hsa01040: Biosynthesis of unsaturated fatty acids - Homo sapiens (human); hsa01100: Metabolic pathways - Homo sapiens (human); hsa01212: Fatty acid metabolism - Homo sapiens (human)	GO:0000248: C-5 sterol desaturase activity; GO:0005739: mitochondrion; GO:0005789: endoplasmic reticulum membrane; GO:0005789: endoplasmic reticulum membrane; GO:0006355: regulation of DNA-templated transcription; GO:0006629: lipid metabolic process; GO:0006636: unsaturated fatty acid biosynthetic process; GO:0006636: unsaturated fatty acid biosynthetic process; GO:0007267: cell-cell signaling; G…
ENSG00000072274	TFRC	4895	3821	4619	12024	9753	20027	12.7152	12.9203	13.051	38.9561	31.2191	44.6805	1.65114	1.15786e-56	4.17397e-54	up	3	196012511	196082153	-	protein_coding	transferrin receptor [Source:HGNC Symbol%3BAcc:HGNC:11763]	K06503: TFRC, CD71; transferrin receptor	hsa04066: HIF-1 signaling pathway - Homo sapiens (human); hsa04144: Endocytosis - Homo sapiens (human); hsa04145: Phagosome - Homo sapiens (human); hsa04216: Ferroptosis - Homo sapiens (human); hsa04640: Hematopoietic cell lineage - Homo sapiens (human)	GO:0001618: virus receptor activity; GO:0001666: response to hypoxia; GO:0001934: positive regulation of protein phosphorylation; GO:0003723: RNA binding; GO:0003725: double-stranded RNA binding; GO:0004998: transferrin receptor activity; GO:0004998: transferrin receptor activity; GO:0004998: transferrin receptor activity; GO:0005515: protein binding; GO:0005576: extracellular region; GO:0005615:…
ENSG00000102265	TIMP1	1793	1413	1512	3053	3252	4185	55.967	57.4142	51.337	118.86	125.088	112.197	1.19003	3.06696e-56	1.08157e-53	up	X	47582408	47586789	+	protein_coding	TIMP metallopeptidase inhibitor 1 [Source:HGNC Symbol%3BAcc:HGNC:11820]	K16451: TIMP1; metalloproteinase inhibitor 1	hsa04066: HIF-1 signaling pathway - Homo sapiens (human)	GO:0001775: cell activation; GO:0002020: protease binding; GO:0002248: connective tissue replacement involved in inflammatory response wound healing; GO:0005125: cytokine activity; GO:0005515: protein binding; GO:0005576: extracellular region; GO:0005576: extracellular region; GO:0005604: basement membrane; GO:0005615: extracellular space; GO:0005615: extracellular space; GO:0005788: endoplasmic …
ENSG00000254911	SCARNA9	428	320	402	58	52	76	54.7254	53.2624	55.9112	9.2497	8.1933	8.3462	-2.59107	1.05942e-55	3.65658e-53	down	11	93721513	93721865	+	lncRNA	small Cajal body-specific RNA 9 [Source:HGNC Symbol%3BAcc:HGNC:32566]			GO:0005730: nucleolus; GO:0006396: RNA processing
ENSG00000079459	FDFT1	8974	6973	8327	14642	15512	23829	77.9388	78.8337	78.6653	158.607	166.015	177.748	1.17443	1.70908e-54	5.77597e-52	up	8	11795573	11839304	+	protein_coding	farnesyl-diphosphate farnesyltransferase 1 [Source:HGNC Symbol%3BAcc:HGNC:3629]	K00801: FDFT1; farnesyl-diphosphate farnesyltransferase [EC:2.5.1.21]	hsa00100: Steroid biosynthesis - Homo sapiens (human); hsa01100: Metabolic pathways - Homo sapiens (human)	GO:0004310: farnesyl-diphosphate farnesyltransferase activity; GO:0005515: protein binding; GO:0005783: endoplasmic reticulum; GO:0005789: endoplasmic reticulum membrane; GO:0005789: endoplasmic reticulum membrane; GO:0005789: endoplasmic reticulum membrane; GO:0006694: steroid biosynthetic process; GO:0006695: cholesterol biosynthetic process; GO:0016021: integral component of membrane; GO:00453…
ENSG00000131389	SLC6A6	1793	1438	1731	3538	2970	4848	9.8047	10.2362	10.2963	24.1307	20.0136	22.7693	1.21857	2.92779e-54	9.69278e-52	up	3	14402576	14489349	+	protein_coding	solute carrier family 6 member 6 [Source:HGNC Symbol%3BAcc:HGNC:11052]	K05039: SLC6A6, TAUT; solute carrier family 6 (neurotransmitter transporter, taurine) member 6		GO:0005283: amino acid:sodium symporter activity; GO:0005332: gamma-aminobutyric acid:sodium:chloride symporter activity; GO:0005368: taurine transmembrane transporter activity; GO:0005368: taurine transmembrane transporter activity; GO:0005368: taurine transmembrane transporter activity; GO:0005369: taurine:sodium symporter activity; GO:0005369: taurine:sodium symporter activity; GO:0005369: tau…
ENSG00000104549	SQLE	1482	1116	1379	2554	2541	3890	15.538	15.2313	15.7267	33.3982	32.8295	35.0291	1.20261	4.62332e-54	1.49999e-51	up	8	124998497	125022283	+	protein_coding	squalene epoxidase [Source:HGNC Symbol%3BAcc:HGNC:11279]	K00511: SQLE, ERG1; squalene monooxygenase [EC:1.14.14.17]	hsa00100: Steroid biosynthesis - Homo sapiens (human); hsa01100: Metabolic pathways - Homo sapiens (human)	GO:0004506: squalene monooxygenase activity; GO:0004506: squalene monooxygenase activity; GO:0004506: squalene monooxygenase activity; GO:0005515: protein binding; GO:0005783: endoplasmic reticulum; GO:0005789: endoplasmic reticulum membrane; GO:0006725: cellular aromatic compound metabolic process; GO:0008203: cholesterol metabolic process; GO:0010033: response to organic substance; GO:0016021: …
ENSG00000008394	MGST1	1800	1481	1784	3618	3590	6093	13.0744	14.0033	14.0952	32.7773	32.1333	38.0112	1.40443	4.80625e-54	1.52876e-51	up	12	16347142	16609259	+	protein_coding	microsomal glutathione S-transferase 1 [Source:HGNC Symbol%3BAcc:HGNC:7061]	K00799: GST, gst; glutathione S-transferase [EC:2.5.1.18]	hsa00480: Glutathione metabolism - Homo sapiens (human); hsa00980: Metabolism of xenobiotics by cytochrome P450 - Homo sapiens (human); hsa00982: Drug metabolism - cytochrome P450 - Homo sapiens (human); hsa00983: Drug metabolism - other enzymes - Homo sapiens (human); hsa01100: Metabolic pathways - Homo sapiens (human); hsa01524: Platinum drug resistance - Homo sapiens (human); hsa05200: Pathway…	GO:0004364: glutathione transferase activity; GO:0004364: glutathione transferase activity; GO:0004602: glutathione peroxidase activity; GO:0005515: protein binding; GO:0005739: mitochondrion; GO:0005739: mitochondrion; GO:0005741: mitochondrial outer membrane; GO:0005778: peroxisomal membrane; GO:0005783: endoplasmic reticulum; GO:0005789: endoplasmic reticulum membrane; GO:0005886: plasma membr…
ENSG00000155966	AFF2	1252	1012	1146	2224	2095	2845	3.9681	4.1753	3.9509	8.7916	8.1823	7.7445	1.10716	4.11236e-53	1.2829e-50	up	X	148500617	149000663	+	protein_coding	ALF transcription elongation factor 2 [Source:HGNC Symbol%3BAcc:HGNC:3776]	K15194: AFF2; AF4/FMR2 family member 2		GO:0002151: G-quadruplex RNA binding; GO:0002151: G-quadruplex RNA binding; GO:0006397: mRNA processing; GO:0007420: brain development; GO:0007611: learning or memory; GO:0008380: RNA splicing; GO:0010468: regulation of gene expression; GO:0010468: regulation of gene expression; GO:0010629: negative regulation of gene expression; GO:0016607: nuclear speck; GO:0016607: nuclear speck; GO:0035063: n…	AF-4
ENSG00000173930	SLCO4C1	177	140	156	648	527	1125	1.5761	1.6227	1.5109	7.1966	5.7826	8.6036	2.28251	5.53698e-52	1.69473e-49	up	5	102233986	102296284	-	protein_coding	solute carrier organic anion transporter family member 4C1 [Source:HGNC Symbol%3BAcc:HGNC:23612]	K14355: SLCO4C; solute carrier organic anion transporter family, member 4C		GO:0005886: plasma membrane; GO:0005887: integral component of plasma membrane; GO:0007283: spermatogenesis; GO:0015347: sodium-independent organic anion transmembrane transporter activity; GO:0015347: sodium-independent organic anion transmembrane transporter activity; GO:0016323: basolateral plasma membrane; GO:0030154: cell differentiation; GO:0035577: azurophil granule membrane; GO:0035579: s…
ENSG00000137509	PRCP	3460	2692	3205	5604	5655	8780	7.6505	7.7484	7.7085	15.4549	15.4084	16.674	1.12115	9.57505e-52	2.87642e-49	up	11	82822936	82970584	-	protein_coding	prolylcarboxypeptidase [Source:HGNC Symbol%3BAcc:HGNC:9344]	K01285: PRCP; lysosomal Pro-X carboxypeptidase [EC:3.4.16.2]	hsa04614: Renin-angiotensin system - Homo sapiens (human); hsa04974: Protein digestion and absorption - Homo sapiens (human)	GO:0002155: regulation of thyroid hormone mediated signaling pathway; GO:0002353: plasma kallikrein-kinin cascade; GO:0003085: negative regulation of systemic arterial blood pressure; GO:0004185: serine-type carboxypeptidase activity; GO:0005515: protein binding; GO:0005886: plasma membrane; GO:0006508: proteolysis; GO:0008239: dipeptidyl-peptidase activity; GO:0035577: azurophil granule membrane…
ENSG00000113161	HMGCR	4719	3551	4430	7816	7391	12051	21.0366	20.6063	21.4811	43.4576	40.6014	46.1403	1.12408	9.93237e-51	2.92951e-48	up	5	75336329	75364001	+	protein_coding	3-hydroxy-3-methylglutaryl-CoA reductase [Source:HGNC Symbol%3BAcc:HGNC:5006]	K00021: HMGCR; hydroxymethylglutaryl-CoA reductase (NADPH) [EC:1.1.1.34]	hsa00900: Terpenoid backbone biosynthesis - Homo sapiens (human); hsa01100: Metabolic pathways - Homo sapiens (human); hsa04152: AMPK signaling pathway - Homo sapiens (human); hsa04976: Bile secretion - Homo sapiens (human)	GO:0004420: hydroxymethylglutaryl-CoA reductase (NADPH) activity; GO:0004420: hydroxymethylglutaryl-CoA reductase (NADPH) activity; GO:0005515: protein binding; GO:0005778: peroxisomal membrane; GO:0005778: peroxisomal membrane; GO:0005783: endoplasmic reticulum; GO:0005789: endoplasmic reticulum membrane; GO:0005789: endoplasmic reticulum membrane; GO:0006695: cholesterol biosynthetic process; G…
ENSG00000183508	TENT5C	1578	1116	1384	2703	2625	4250	12.5971	11.5972	12.0179	26.9133	25.823	29.1397	1.25703	2.11627e-50	6.13037e-48	up	1	117606048	117628389	+	protein_coding	terminal nucleotidyltransferase 5C [Source:HGNC Symbol%3BAcc:HGNC:24712]	K23034: TENT5C, FAM46C; terminal nucleotidyltransferase 5C [EC:2.7.7.19]		GO:0001701: in utero embryonic development; GO:0003723: RNA binding; GO:0004652: polynucleotide adenylyltransferase activity; GO:0005515: protein binding; GO:0005634: nucleus; GO:0005654: nucleoplasm; GO:0005737: cytoplasm; GO:0005813: centrosome; GO:0045596: negative regulation of cell differentiation; GO:0048255: mRNA stabilization; GO:0048255: mRNA stabilization; GO:1990817: RNA adenylyltransf…
ENSG00000138061	CYP1B1	2047	1635	2102	3676	3352	5108	15.4374	16.0509	17.2431	34.577	31.151	33.0856	1.0973	3.72547e-50	1.06026e-47	up	2	38066973	38109902	-	protein_coding	cytochrome P450 family 1 subfamily B member 1 [Source:HGNC Symbol%3BAcc:HGNC:2597]	K07410: CYP1B1; cytochrome P450 family 1 subfamily B1 [EC:1.14.14.1]	hsa00140: Steroid hormone biosynthesis - Homo sapiens (human); hsa00380: Tryptophan metabolism - Homo sapiens (human); hsa00980: Metabolism of xenobiotics by cytochrome P450 - Homo sapiens (human); hsa04913: Ovarian steroidogenesis - Homo sapiens (human); hsa05204: Chemical carcinogenesis - DNA adducts - Homo sapiens (human); hsa05206: MicroRNAs in cancer - Homo sapiens (human); hsa05207: Chemica…	GO:0001525: angiogenesis; GO:0002930: trabecular meshwork development; GO:0004497: monooxygenase activity; GO:0004497: monooxygenase activity; GO:0004497: monooxygenase activity; GO:0005506: iron ion binding; GO:0005515: protein binding; GO:0005634: nucleus; GO:0005739: mitochondrion; GO:0005789: endoplasmic reticulum membrane; GO:0006304: DNA modification; GO:0006805: xenobiotic metabolic proces…
ENSG00000197930	ERO1A	3775	2906	3466	5685	5428	7254	22.5708	22.6179	22.5417	42.3952	39.9929	37.2512	0.8959	1.14567e-49	3.20433e-47	false	14	52639915	52695900	-	protein_coding	endoplasmic reticulum oxidoreductase 1 alpha [Source:HGNC Symbol%3BAcc:HGNC:13280]	K10950: ERO1L; ERO1-like protein alpha [EC:1.8.4.-]	hsa04141: Protein processing in endoplasmic reticulum - Homo sapiens (human); hsa05110: Vibrio cholerae infection - Homo sapiens (human); hsa05417: Lipid and atherosclerosis - Homo sapiens (human)	GO:0005515: protein binding; GO:0005615: extracellular space; GO:0005783: endoplasmic reticulum; GO:0005788: endoplasmic reticulum lumen; GO:0005789: endoplasmic reticulum membrane; GO:0005796: Golgi lumen; GO:0006457: protein folding; GO:0006979: response to oxidative stress; GO:0009266: response to temperature stimulus; GO:0015035: protein-disulfide reductase activity; GO:0015036: disulfide oxi…
ENSG00000204387	SNHG32	10309	7176	9652	2646	3402	4197	258.359	234.107	263.118	82.7089	105.064	90.3394	-1.36168	8.14831e-49	2.24037e-46	down	6	31834608	31839766	+	lncRNA	small nucleolar RNA host gene 32 [Source:HGNC Symbol%3BAcc:HGNC:19078]
ENSG00000146278	PNRC1	573	434	509	1158	1017	1606	8.644	8.5226	8.3522	21.7883	18.9057	20.8083	1.34708	1.05309e-48	2.84721e-46	up	6	89080751	89085160	+	protein_coding	proline rich nuclear receptor coactivator 1 [Source:HGNC Symbol%3BAcc:HGNC:17278]	K18774: PNRC1; proline-rich nuclear receptor coactivator 1		GO:0005515: protein binding; GO:0005634: nucleus
ENSG00000108001	EBF3	1270	921	1097	2147	1922	2906	7.5464	7.1239	7.0904	15.9119	14.0735	14.8307	1.11858	1.9129e-48	5.08705e-46	up	10	129835233	129973053	-	protein_coding	EBF transcription factor 3 [Source:HGNC Symbol%3BAcc:HGNC:19087]	K09103: EBF, COE; early B-cell factor		GO:0000785: chromatin; GO:0000978: RNA polymerase II cis-regulatory region sequence-specific DNA binding; GO:0000981: DNA-binding transcription factor activity, RNA polymerase II-specific; GO:0000981: DNA-binding transcription factor activity, RNA polymerase II-specific; GO:0005634: nucleus; GO:0006357: regulation of transcription by RNA polymerase II; GO:0045893: positive regulation of DNA-templ…	COE
ENSG00000100427	MLC1	3913	2850	3350	5731	5783	7443	46.2224	43.8241	43.0442	84.4363	84.1799	75.5132	0.95058	3.69838e-48	9.67663e-46	false	22	50059391	50085426	-	protein_coding	modulator of VRAC current 1 [Source:HGNC Symbol%3BAcc:HGNC:17082]	K20070: MLC1; membrane protein MLC1		GO:0005515: protein binding; GO:0005737: cytoplasm; GO:0005764: lysosome; GO:0005768: endosome; GO:0005769: early endosome; GO:0005783: endoplasmic reticulum; GO:0005783: endoplasmic reticulum; GO:0005829: cytosol; GO:0005886: plasma membrane; GO:0005886: plasma membrane; GO:0005901: caveola; GO:0006811: ion transport; GO:0015031: protein transport; GO:0016021: integral component of membrane; GO:…
ENSG00000158470	B4GALT5	9472	7473	8877	13620	12751	18191	90.539	92.9853	92.297	162.378	150.193	149.342	0.82024	5.09442e-48	1.31177e-45	false	20	49632945	49713878	-	protein_coding	beta-1%2C4-galactosyltransferase 5 [Source:HGNC Symbol%3BAcc:HGNC:928]	K09905: B4GALT5; beta-1,4-galactosyltransferase 5 [EC:2.4.1.274 2.4.1.-]	hsa00512: Mucin type O-glycan biosynthesis - Homo sapiens (human); hsa00600: Sphingolipid metabolism - Homo sapiens (human); hsa01100: Metabolic pathways - Homo sapiens (human)	GO:0000139: Golgi membrane; GO:0003945: N-acetyllactosamine synthase activity; GO:0005794: Golgi apparatus; GO:0006486: protein glycosylation; GO:0008378: galactosyltransferase activity; GO:0008378: galactosyltransferase activity; GO:0008489: UDP-galactose:glucosylceramide beta-1,4-galactosyltransferase activity; GO:0008489: UDP-galactose:glucosylceramide beta-1,4-galactosyltransferase activity; …
ENSG00000148180	GSN	4828	3458	3936	6961	7317	9609	19.7083	18.3752	17.4769	35.4413	36.8068	33.6894	1.00812	1.0968e-47	2.78006e-45	up	9	121207794	121332843	+	protein_coding	gelsolin [Source:HGNC Symbol%3BAcc:HGNC:4620]	K05768: GSN; gelsolin	hsa04666: Fc gamma R-mediated phagocytosis - Homo sapiens (human); hsa04810: Regulation of actin cytoskeleton - Homo sapiens (human); hsa05203: Viral carcinogenesis - Homo sapiens (human)	GO:0002102: podosome; GO:0003779: actin binding; GO:0005509: calcium ion binding; GO:0005515: protein binding; GO:0005546: phosphatidylinositol-4,5-bisphosphate binding; GO:0005576: extracellular region; GO:0005576: extracellular region; GO:0005576: extracellular region; GO:0005576: extracellular region; GO:0005615: extracellular space; GO:0005615: extracellular space; GO:0005634: nucleus; GO:000…
ENSG00000160712	IL6R	472	344	464	984	915	1409	3.0465	2.8903	3.2576	7.9215	7.2776	7.8109	1.40078	2.94817e-47	7.35773e-45	up	1	154405193	154469450	+	protein_coding	interleukin 6 receptor [Source:HGNC Symbol%3BAcc:HGNC:6019]	K05055: IL6R, CD126; interleukin 6 receptor	hsa01521: EGFR tyrosine kinase inhibitor resistance - Homo sapiens (human); hsa04060: Cytokine-cytokine receptor interaction - Homo sapiens (human); hsa04061: Viral protein interaction with cytokine and cytokine receptor - Homo sapiens (human); hsa04066: HIF-1 signaling pathway - Homo sapiens (human); hsa04151: PI3K-Akt signaling pathway - Homo sapiens (human); hsa04630: JAK-STAT signaling pathwa…	GO:0002384: hepatic immune response; GO:0002548: monocyte chemotaxis; GO:0002690: positive regulation of leukocyte chemotaxis; GO:0004896: cytokine receptor activity; GO:0004897: ciliary neurotrophic factor receptor activity; GO:0004915: interleukin-6 receptor activity; GO:0004921: interleukin-11 receptor activity; GO:0005138: interleukin-6 receptor binding; GO:0005515: protein binding; GO:000557…
ENSG00000160752	FDPS	2055	1598	1943	3434	3214	5165	24.9472	25.253	25.6573	51.9956	48.0805	53.8534	1.10056	5.60548e-47	1.37776e-44	up	1	155308748	155320666	+	protein_coding	farnesyl diphosphate synthase [Source:HGNC Symbol%3BAcc:HGNC:3631]	K00787: FDPS; farnesyl diphosphate synthase [EC:2.5.1.1 2.5.1.10]	hsa00900: Terpenoid backbone biosynthesis - Homo sapiens (human); hsa01100: Metabolic pathways - Homo sapiens (human); hsa05164: Influenza A - Homo sapiens (human); hsa05166: Human T-cell leukemia virus 1 infection - Homo sapiens (human)	GO:0003723: RNA binding; GO:0004161: dimethylallyltranstransferase activity; GO:0004337: geranyltranstransferase activity; GO:0005515: protein binding; GO:0005654: nucleoplasm; GO:0005737: cytoplasm; GO:0005829: cytosol; GO:0005829: cytosol; GO:0006695: cholesterol biosynthetic process; GO:0033384: geranyl diphosphate biosynthetic process; GO:0045337: farnesyl diphosphate biosynthetic process; GO…
ENSG00000023171	GRAMD1B	366	253	291	825	789	965	1.1063	0.9955	0.9568	3.1104	2.9389	2.5053	1.55354	6.84112e-47	1.65637e-44	up	11	123358428	123627774	+	protein_coding	GRAM domain containing 1B [Source:HGNC Symbol%3BAcc:HGNC:29214]			GO:0001786: phosphatidylserine binding; GO:0005789: endoplasmic reticulum membrane; GO:0005789: endoplasmic reticulum membrane; GO:0005886: plasma membrane; GO:0005886: plasma membrane; GO:0015485: cholesterol binding; GO:0015485: cholesterol binding; GO:0016020: membrane; GO:0016021: integral component of membrane; GO:0032366: intracellular sterol transport; GO:0032934: sterol binding; GO:004263…
ENSG00000121858	TNFSF10	270	250	259	675	681	1029	3.5416	4.2687	3.6954	11.0432	11.0077	11.5927	1.63368	1.09426e-46	2.61046e-44	up	3	172505508	172523475	-	protein_coding	TNF superfamily member 10 [Source:HGNC Symbol%3BAcc:HGNC:11925]	K04721: TNFSF10, TRAIL, CD253; tumor necrosis factor ligand superfamily member 10	hsa04060: Cytokine-cytokine receptor interaction - Homo sapiens (human); hsa04061: Viral protein interaction with cytokine and cytokine receptor - Homo sapiens (human); hsa04068: FoxO signaling pathway - Homo sapiens (human); hsa04210: Apoptosis - Homo sapiens (human); hsa04217: Necroptosis - Homo sapiens (human); hsa04650: Natural killer cell mediated cytotoxicity - Homo sapiens (human); hsa0513…	GO:0005102: signaling receptor binding; GO:0005125: cytokine activity; GO:0005164: tumor necrosis factor receptor binding; GO:0005515: protein binding; GO:0005576: extracellular region; GO:0005887: integral component of plasma membrane; GO:0006915: apoptotic process; GO:0006955: immune response; GO:0007165: signal transduction; GO:0007267: cell-cell signaling; GO:0008270: zinc ion binding; GO:000…
ENSG00000117525	F3	570	522	553	1459	1136	1885	8.9145	10.6272	9.4075	28.46	21.8935	25.3202	1.46485	1.64648e-46	3.8709e-44	up	1	94529173	94541759	-	protein_coding	coagulation factor III%2C tissue factor [Source:HGNC Symbol%3BAcc:HGNC:3541]	K03901: F3, CD142; coagulation factor III (tissue factor)	hsa04610: Complement and coagulation cascades - Homo sapiens (human); hsa04933: AGE-RAGE signaling pathway in diabetic complications - Homo sapiens (human)	GO:0001938: positive regulation of endothelial cell proliferation; GO:0002020: protease binding; GO:0002541: activation of plasma proteins involved in acute inflammatory response; GO:0002543: activation of blood coagulation via clotting cascade; GO:0004252: serine-type endopeptidase activity; GO:0004896: cytokine receptor activity; GO:0005515: protein binding; GO:0005543: phospholipid binding; GO…
ENSG00000113273	ARSB	1082	801	1000	1925	1705	2711	5.4879	5.2885	5.517	12.1777	10.6565	11.8097	1.16592	2.0788e-46	4.81746e-44	up	5	78777209	78986087	-	protein_coding	arylsulfatase B [Source:HGNC Symbol%3BAcc:HGNC:714]	K01135: ARSB; arylsulfatase B [EC:3.1.6.12]	hsa00531: Glycosaminoglycan degradation - Homo sapiens (human); hsa01100: Metabolic pathways - Homo sapiens (human); hsa04142: Lysosome - Homo sapiens (human)	GO:0003943: N-acetylgalactosamine-4-sulfatase activity; GO:0004065: arylsulfatase activity; GO:0005576: extracellular region; GO:0005739: mitochondrion; GO:0005764: lysosome; GO:0005788: endoplasmic reticulum lumen; GO:0005791: rough endoplasmic reticulum; GO:0005794: Golgi apparatus; GO:0006914: autophagy; GO:0007040: lysosome organization; GO:0007041: lysosomal transport; GO:0007417: central ne…
ENSG00000131473	ACLY	6762	5125	5882	11085	9591	16064	58.6036	57.8187	55.45	119.823	102.43	119.573	1.07006	2.32728e-46	5.31735e-44	up	17	41866917	41930542	-	protein_coding	ATP citrate lyase [Source:HGNC Symbol%3BAcc:HGNC:115]	K01648: ACLY; ATP citrate (pro-S)-lyase [EC:2.3.3.8]	hsa00020: Citrate cycle (TCA cycle) - Homo sapiens (human); hsa01100: Metabolic pathways - Homo sapiens (human)	GO:0003878: ATP citrate synthase activity; GO:0003878: ATP citrate synthase activity; GO:0003878: ATP citrate synthase activity; GO:0005515: protein binding; GO:0005524: ATP binding; GO:0005576: extracellular region; GO:0005654: nucleoplasm; GO:0005829: cytosol; GO:0005829: cytosol; GO:0005829: cytosol; GO:0006085: acetyl-CoA biosynthetic process; GO:0006085: acetyl-CoA biosynthetic process; GO:0…
ENSG00000026025	VIM	3290	2644	3030	5085	5109	6461	28.6894	30.0132	28.7406	55.306	54.9002	48.3902	0.93434	3.59843e-46	8.10746e-44	false	10	17228241	17237593	+	protein_coding	vimentin [Source:HGNC Symbol%3BAcc:HGNC:12692]	K07606: VIM; vimentin	hsa05169: Epstein-Barr virus infection - Homo sapiens (human); hsa05206: MicroRNAs in cancer - Homo sapiens (human)	GO:0003725: double-stranded RNA binding; GO:0005200: structural constituent of cytoskeleton; GO:0005200: structural constituent of cytoskeleton; GO:0005212: structural constituent of eye lens; GO:0005515: protein binding; GO:0005737: cytoplasm; GO:0005737: cytoplasm; GO:0005777: peroxisome; GO:0005815: microtubule organizing center; GO:0005829: cytosol; GO:0005829: cytosol; GO:0005844: polysome; …
ENSG00000090382	LYZ	458	347	402	953	1164	1297	11.9908	11.826	11.4482	31.1194	37.5533	29.1645	1.54813	7.42278e-46	1.64948e-43	up	12	69348381	69354234	+	protein_coding	lysozyme [Source:HGNC Symbol%3BAcc:HGNC:6740]	K13915: LYZ; lysozyme C [EC:3.2.1.17]	hsa04970: Salivary secretion - Homo sapiens (human)	GO:0001895: retina homeostasis; GO:0003796: lysozyme activity; GO:0003796: lysozyme activity; GO:0005576: extracellular region; GO:0005615: extracellular space; GO:0005615: extracellular space; GO:0005615: extracellular space; GO:0006954: inflammatory response; GO:0008152: metabolic process; GO:0019730: antimicrobial humoral response; GO:0019835: cytolysis; GO:0031640: killing of cells of another…
ENSG00000224032	EPB41L4A-AS1	2621	2037	2604	870	998	1224	27.5566	27.8789	29.7802	11.4087	12.9301	11.0528	-1.19088	2.14092e-45	4.69325e-43	down	5	112160526	112164818	+	lncRNA	EPB41L4A antisense RNA 1 [Source:HGNC Symbol%3BAcc:HGNC:30749]
ENSG00000102317	RBM3	9150	7230	8404	2695	3040	2800	70.8755	72.9018	70.809	26.0369	29.0176	18.628	-1.47136	4.01798e-45	8.69063e-43	down	X	48574449	48581162	+	protein_coding	RNA binding motif protein 3 [Source:HGNC Symbol%3BAcc:HGNC:9900]	K13186: RBM3; RNA-binding protein 3		GO:0003723: RNA binding; GO:0003723: RNA binding; GO:0005515: protein binding; GO:0005634: nucleus; GO:0005654: nucleoplasm; GO:0005681: spliceosomal complex; GO:0005737: cytoplasm; GO:0006396: RNA processing; GO:0006417: regulation of translation; GO:0006417: regulation of translation; GO:0030425: dendrite; GO:0043023: ribosomal large subunit binding; GO:0045727: positive regulation of translati…
ENSG00000004478	FKBP4	3038	2076	2623	4399	4420	6393	26.5586	23.6249	24.9427	47.9654	47.616	48.0015	1.01216	8.04159e-45	1.71646e-42	up	12	2794970	2805423	+	protein_coding	FKBP prolyl isomerase 4 [Source:HGNC Symbol%3BAcc:HGNC:3720]	K09571: FKBP4_5; FK506-binding protein 4/5 [EC:5.2.1.8]	hsa04915: Estrogen signaling pathway - Homo sapiens (human)	GO:0000413: protein peptidyl-prolyl isomerization; GO:0003723: RNA binding; GO:0003755: peptidyl-prolyl cis-trans isomerase activity; GO:0003755: peptidyl-prolyl cis-trans isomerase activity; GO:0005515: protein binding; GO:0005524: ATP binding; GO:0005525: GTP binding; GO:0005528: FK506 binding; GO:0005654: nucleoplasm; GO:0005654: nucleoplasm; GO:0005737: cytoplasm; GO:0005739: mitochondrion; G…
ENSG00000204103	MAFB	455	319	338	41	67	77	6.0598	5.5305	4.8966	0.6811	1.0996	0.8808	-2.54755	1.92338e-44	4.05209e-42	down	20	40685848	40689236	-	protein_coding	MAF bZIP transcription factor B [Source:HGNC Symbol%3BAcc:HGNC:6408]	K09036: MAFB; transcription factor MAFB	hsa04928: Parathyroid hormone synthesis, secretion and action - Homo sapiens (human)	GO:0000122: negative regulation of transcription by RNA polymerase II; GO:0000785: chromatin; GO:0000978: RNA polymerase II cis-regulatory region sequence-specific DNA binding; GO:0000981: DNA-binding transcription factor activity, RNA polymerase II-specific; GO:0000981: DNA-binding transcription factor activity, RNA polymerase II-specific; GO:0001228: DNA-binding transcription activator activity…	TF_bZIP
ENSG00000123131	PRDX4	1094	948	1173	2164	2234	3590	26.6191	30.0268	31.0457	65.6734	66.9841	75.0244	1.32686	2.34858e-44	4.88445e-42	up	X	23664262	23686397	+	protein_coding	peroxiredoxin 4 [Source:HGNC Symbol%3BAcc:HGNC:17169]	K03386: PRDX2_4, ahpC; peroxiredoxin 2/4 [EC:1.11.1.24]		GO:0005515: protein binding; GO:0005576: extracellular region; GO:0005634: nucleus; GO:0005783: endoplasmic reticulum; GO:0005829: cytosol; GO:0006979: response to oxidative stress; GO:0006979: response to oxidative stress; GO:0007252: I-kappaB phosphorylation; GO:0007283: spermatogenesis; GO:0008379: thioredoxin peroxidase activity; GO:0008379: thioredoxin peroxidase activity; GO:0008584: male g…
ENSG00000157654	PALM2AKAP2	1794	1389	1666	2818	2754	3568	4.4149	4.4496	4.4596	8.6496	8.3517	7.5414	0.95595	3.83293e-44	7.87061e-42	false	9	109498325	110172512	+	protein_coding	PALM2 and AKAP2 fusion [Source:HGNC Symbol%3BAcc:HGNC:33529]	K16519: AKAP2; A-kinase anchor protein 2		GO:0005515: protein binding; GO:0005654: nucleoplasm; GO:0005886: plasma membrane; GO:0008360: regulation of cell shape
ENSG00000106948	AKNA	6443	4818	5754	2688	2673	3320	27.4323	26.7033	26.6483	14.2744	14.0244	12.1407	-0.92453	6.6371e-44	1.34584e-41	false	9	114334156	114394405	-	protein_coding	AT-hook transcription factor [Source:HGNC Symbol%3BAcc:HGNC:24108]	K21404: AKNA; AT-hook-containing transcription factor		GO:0001650: fibrillar center; GO:0001837: epithelial to mesenchymal transition; GO:0001837: epithelial to mesenchymal transition; GO:0003677: DNA binding; GO:0005515: protein binding; GO:0005654: nucleoplasm; GO:0005813: centrosome; GO:0005813: centrosome; GO:0005814: centriole; GO:0005829: cytosol; GO:0005874: microtubule; GO:0016020: membrane; GO:0021849: neuroblast division in subventricular z…	Others
ENSG00000144028	SNRNP200	16271	12360	14897	7461	7059	9073	65.642	64.9099	65.3723	37.5423	35.0932	31.4377	-0.83883	6.9503e-44	1.39195e-41	false	2	96274338	96321271	-	protein_coding	small nuclear ribonucleoprotein U5 subunit 200 [Source:HGNC Symbol%3BAcc:HGNC:30859]	K12854: SNRNP200, BRR2; pre-mRNA-splicing helicase BRR2 [EC:3.6.4.13]	hsa03040: Spliceosome - Homo sapiens (human)	GO:0000354: cis assembly of pre-catalytic spliceosome; GO:0000388: spliceosome conformational change to release U4 (or U4atac) and U1 (or U11); GO:0000398: mRNA splicing, via spliceosome; GO:0000398: mRNA splicing, via spliceosome; GO:0001649: osteoblast differentiation; GO:0003723: RNA binding; GO:0003724: RNA helicase activity; GO:0003724: RNA helicase activity; GO:0004386: helicase activity; G…
ENSG00000050767	COL23A1	1943	1448	1567	3520	3684	4031	20.119	19.5176	17.6494	45.4602	47.0073	35.8491	1.23619	2.18025e-43	4.29403e-41	up	5	178237476	178590393	-	protein_coding	collagen type XXIII alpha 1 chain [Source:HGNC Symbol%3BAcc:HGNC:22990]	K24355: COL23A; collagen type XXIII alpha	hsa04974: Protein digestion and absorption - Homo sapiens (human)	GO:0005201: extracellular matrix structural constituent; GO:0005515: protein binding; GO:0005581: collagen trimer; GO:0005615: extracellular space; GO:0005788: endoplasmic reticulum lumen; GO:0005886: plasma membrane; GO:0008201: heparin binding; GO:0009986: cell surface; GO:0016021: integral component of membrane; GO:0030020: extracellular matrix structural constituent conferring tensile strengt…
ENSG00000134871	COL4A2	143	120	149	442	421	562	0.3349	0.3659	0.3796	1.2912	1.2151	1.1305	1.82745	2.19704e-43	4.29403e-41	up	13	110305812	110513209	+	protein_coding	collagen type IV alpha 2 chain [Source:HGNC Symbol%3BAcc:HGNC:2203]	K06237: COL4A; collagen type IV alpha	hsa04151: PI3K-Akt signaling pathway - Homo sapiens (human); hsa04510: Focal adhesion - Homo sapiens (human); hsa04512: ECM-receptor interaction - Homo sapiens (human); hsa04926: Relaxin signaling pathway - Homo sapiens (human); hsa04933: AGE-RAGE signaling pathway in diabetic complications - Homo sapiens (human); hsa04974: Protein digestion and absorption - Homo sapiens (human); hsa05146: Amoebi…	GO:0001525: angiogenesis; GO:0005201: extracellular matrix structural constituent; GO:0005201: extracellular matrix structural constituent; GO:0005515: protein binding; GO:0005576: extracellular region; GO:0005587: collagen type IV trimer; GO:0005587: collagen type IV trimer; GO:0005615: extracellular space; GO:0005788: endoplasmic reticulum lumen; GO:0006351: DNA-templated transcription; GO:0007…
ENSG00000145779	TNFAIP8	5011	3951	4728	7146	7481	9748	26.5901	27.2915	27.2897	47.2948	48.9178	44.4265	0.86995	3.52815e-43	6.81353e-41	false	5	119268692	119399688	+	protein_coding	TNF alpha induced protein 8 [Source:HGNC Symbol%3BAcc:HGNC:17260]			GO:0005515: protein binding; GO:0005654: nucleoplasm; GO:0005737: cytoplasm; GO:0005737: cytoplasm; GO:0006915: apoptotic process; GO:0043027: cysteine-type endopeptidase inhibitor activity involved in apoptotic process; GO:0043027: cysteine-type endopeptidase inhibitor activity involved in apoptotic process; GO:0043065: positive regulation of apoptotic process; GO:0043066: negative regulation of…
ENSG00000157637	SLC38A10	4606	3272	3747	6442	6296	9218	26.2925	24.3135	23.2659	45.8654	44.2879	45.1936	0.95139	7.47603e-43	1.42678e-40	false	17	81244811	81295547	-	protein_coding	solute carrier family 38 member 10 [Source:HGNC Symbol%3BAcc:HGNC:28237]	K14996: SLC38A10; solute carrier family 38 (sodium-coupled neutral amino acid transporter), member 10		GO:0003333: amino acid transmembrane transport; GO:0005794: Golgi apparatus; GO:0006814: sodium ion transport; GO:0015179: L-amino acid transmembrane transporter activity; GO:0015807: L-amino acid transport; GO:0016021: integral component of membrane; GO:0060348: bone development; GO:1902475: L-alpha-amino acid transmembrane transport
ENSG00000100473	COCH	1623	1342	1416	2567	2529	3472	18.173	19.5607	17.2464	35.85	34.8954	33.3902	0.99939	1.55049e-42	2.92466e-40	false	14	30874514	30895065	+	protein_coding	cochlin [Source:HGNC Symbol%3BAcc:HGNC:2180]	K23574: COCH; cochlin		GO:0005515: protein binding; GO:0005518: collagen binding; GO:0005576: extracellular region; GO:0007605: sensory perception of sound; GO:0008360: regulation of cell shape; GO:0042742: defense response to bacterium; GO:0045089: positive regulation of innate immune response; GO:0062023: collagen-containing extracellular matrix; GO:0062023: collagen-containing extracellular matrix
ENSG00000114446	IFT57	1576	1246	1475	2413	2579	3588	19.5907	20.1622	19.944	37.4117	39.5055	38.307	1.02826	2.15467e-42	4.01759e-40	up	3	108160812	108222435	-	protein_coding	intraflagellar transport 57 [Source:HGNC Symbol%3BAcc:HGNC:17367]	K04638: IFT57, HIPPI, ESRRBL1; intraflagellar transport protein 57	hsa05016: Huntington disease - Homo sapiens (human); hsa05022: Pathways of neurodegeneration - multiple diseases - Homo sapiens (human)	GO:0001843: neural tube closure; GO:0001947: heart looping; GO:0003677: DNA binding; GO:0005515: protein binding; GO:0005794: Golgi apparatus; GO:0005813: centrosome; GO:0005929: cilium; GO:0005929: cilium; GO:0005929: cilium; GO:0005930: axoneme; GO:0006915: apoptotic process; GO:0006919: activation of cysteine-type endopeptidase activity involved in apoptotic process; GO:0007224: smoothened sig…
ENSG00000117360	PRPF3	4402	3705	4359	1954	1678	2530	36.7395	40.2529	39.5729	20.3406	17.2579	18.1358	-0.98835	3.41335e-42	6.29221e-40	false	1	150321479	150353233	+	protein_coding	pre-mRNA processing factor 3 [Source:HGNC Symbol%3BAcc:HGNC:17348]	K12843: PRPF3, PRP3; U4/U6 small nuclear ribonucleoprotein PRP3	hsa03040: Spliceosome - Homo sapiens (human)	GO:0000244: spliceosomal tri-snRNP complex assembly; GO:0000375: RNA splicing, via transesterification reactions; GO:0000398: mRNA splicing, via spliceosome; GO:0000398: mRNA splicing, via spliceosome; GO:0000398: mRNA splicing, via spliceosome; GO:0003723: RNA binding; GO:0005515: protein binding; GO:0005634: nucleus; GO:0005654: nucleoplasm; GO:0005654: nucleoplasm; GO:0005681: spliceosomal com…
ENSG00000163453	IGFBP7	310	228	269	636	626	930	7.2498	6.941	6.8429	18.5514	18.0405	18.68	1.47268	6.21412e-42	1.13265e-39	up	4	57030773	57110385	-	protein_coding	insulin like growth factor binding protein 7 [Source:HGNC Symbol%3BAcc:HGNC:5476]	K23580: IGFBP7; insulin-like growth factor-binding protein 7		GO:0001558: regulation of cell growth; GO:0005201: extracellular matrix structural constituent; GO:0005515: protein binding; GO:0005520: insulin-like growth factor binding; GO:0005576: extracellular region; GO:0005576: extracellular region; GO:0005615: extracellular space; GO:0005615: extracellular space; GO:0005788: endoplasmic reticulum lumen; GO:0007155: cell adhesion; GO:0007566: embryo impla…
ENSG00000108679	LGALS3BP	2512	1845	2083	3594	3485	4779	33.1329	31.6783	29.8852	59.1254	56.6442	54.1389	0.91939	1.04654e-41	1.88633e-39	false	17	78971238	78979947	-	protein_coding	galectin 3 binding protein [Source:HGNC Symbol%3BAcc:HGNC:6564]	K17300: LGALS3BP; galectin-3-binding protein		GO:0005044: scavenger receptor activity; GO:0005515: protein binding; GO:0005576: extracellular region; GO:0005576: extracellular region; GO:0005615: extracellular space; GO:0005615: extracellular space; GO:0005615: extracellular space; GO:0006897: endocytosis; GO:0006968: cellular defense response; GO:0007155: cell adhesion; GO:0007165: signal transduction; GO:0016020: membrane; GO:0031089: plat…
ENSG00000109861	CTSC	8978	6930	8209	12909	13269	20452	16.3076	16.3859	16.2192	29.2455	29.7004	31.9065	0.97374	1.55969e-41	2.78036e-39	false	11	88265069	88359684	-	protein_coding	cathepsin C [Source:HGNC Symbol%3BAcc:HGNC:2528]	K01275: CTSC; cathepsin C [EC:3.4.14.1]	hsa04142: Lysosome - Homo sapiens (human); hsa04210: Apoptosis - Homo sapiens (human)	GO:0001913: T cell mediated cytotoxicity; GO:0004197: cysteine-type endopeptidase activity; GO:0004252: serine-type endopeptidase activity; GO:0005515: protein binding; GO:0005576: extracellular region; GO:0005615: extracellular space; GO:0005615: extracellular space; GO:0005654: nucleoplasm; GO:0005764: lysosome; GO:0005764: lysosome; GO:0005764: lysosome; GO:0005788: endoplasmic reticulum lumen…
ENSG00000162729	IGSF8	639	454	521	1082	1072	1594	11.1272	10.2912	9.8685	23.5	23.0034	23.84	1.24742	1.97537e-41	3.48309e-39	up	1	160091340	160098943	-	protein_coding	immunoglobulin superfamily member 8 [Source:HGNC Symbol%3BAcc:HGNC:17813]	K06730: IGSF8, CD316; immunoglobulin superfamily, member 8		GO:0005515: protein binding; GO:0005886: plasma membrane; GO:0007338: single fertilization; GO:0007399: nervous system development; GO:0007519: skeletal muscle tissue development; GO:0016020: membrane; GO:0016021: integral component of membrane; GO:0016021: integral component of membrane; GO:0043231: intracellular membrane-bounded organelle; GO:0048870: cell motility; GO:0070062: extracellular ex…
ENSG00000091490	SEL1L3	804	661	795	1415	1461	1878	4.8495	5.19	5.216	10.6453	10.8594	9.7291	1.11043	4.80756e-41	8.29663e-39	up	4	25747433	25863760	-	protein_coding	SEL1L family member 3 [Source:HGNC Symbol%3BAcc:HGNC:29108]			GO:0005654: nucleoplasm; GO:0016021: integral component of membrane
ENSG00000169385	RNASE2	1491	1193	1423	2388	2556	3849	93.4685	97.3539	97.033	186.714	197.452	207.237	1.12058	4.80493e-41	8.29663e-39	up	14	20955487	20956436	+	protein_coding	ribonuclease A family member 2 [Source:HGNC Symbol%3BAcc:HGNC:10045]	K01168: RNASE1_2; pancreatic ribonuclease [EC:4.6.1.18]		GO:0002227: innate immune response in mucosa; GO:0003676: nucleic acid binding; GO:0004522: ribonuclease A activity; GO:0004540: ribonuclease activity; GO:0004540: ribonuclease activity; GO:0005515: protein binding; GO:0005576: extracellular region; GO:0005615: extracellular space; GO:0006401: RNA catabolic process; GO:0006935: chemotaxis; GO:0006935: chemotaxis; GO:0016829: lyase activity; GO:00…
ENSG00000067064	IDI1	1891	1383	1808	3426	3438	6284	19.8769	18.9237	20.6721	44.916	44.5324	56.7318	1.38128	3.59543e-40	6.13947e-38	up	10	1039152	1049119	-	protein_coding	isopentenyl-diphosphate delta isomerase 1 [Source:HGNC Symbol%3BAcc:HGNC:5387]	K01823: idi, IDI; isopentenyl-diphosphate Delta-isomerase [EC:5.3.3.2]	hsa00900: Terpenoid backbone biosynthesis - Homo sapiens (human); hsa01100: Metabolic pathways - Homo sapiens (human)	GO:0004452: isopentenyl-diphosphate delta-isomerase activity; GO:0005737: cytoplasm; GO:0005777: peroxisome; GO:0005829: cytosol; GO:0006695: cholesterol biosynthetic process; GO:0009240: isopentenyl diphosphate biosynthetic process; GO:0046872: metal ion binding; GO:0050992: dimethylallyl diphosphate biosynthetic process
ENSG00000205426	KRT81	1347	977	1157	338	433	508	31.5178	29.7583	29.4475	9.8642	12.485	10.209	-1.40087	4.92336e-40	8.31945e-38	down	12	52285913	52291534	-	protein_coding	keratin 81 [Source:HGNC Symbol%3BAcc:HGNC:6458]	K07605: KRT2; type II keratin, basic		GO:0005515: protein binding; GO:0005615: extracellular space; GO:0005829: cytosol; GO:0030280: structural constituent of skin epidermis; GO:0031424: keratinization; GO:0045095: keratin filament; GO:0045109: intermediate filament organization
ENSG00000151835	SACS	1915	1504	1815	2910	2786	3705	3.2118	3.2836	3.3111	6.0873	5.7579	5.337	0.88412	1.74528e-39	2.91875e-37	false	13	23288689	23433763	-	protein_coding	sacsin molecular chaperone [Source:HGNC Symbol%3BAcc:HGNC:10519]	K17592: SACS; sacsin		GO:0005634: nucleus; GO:0005737: cytoplasm; GO:0005739: mitochondrion; GO:0006457: protein folding; GO:0030424: axon; GO:0030425: dendrite; GO:0030544: Hsp70 protein binding; GO:0030544: Hsp70 protein binding; GO:0051087: chaperone binding; GO:0051087: chaperone binding; GO:0070628: proteasome binding; GO:0070852: cell body fiber; GO:0090084: negative regulation of inclusion body assembly
ENSG00000104043	ATP8B4	5711	4443	5309	7656	7645	10462	23.3023	23.5987	23.5628	38.9623	38.4394	36.6634	0.77187	2.03666e-39	3.3713e-37	false	15	49858238	50182817	-	protein_coding	ATPase phospholipid transporting 8B4 (putative) [Source:HGNC Symbol%3BAcc:HGNC:13536]	K01530: E7.6.2.1; phospholipid-translocating ATPase [EC:7.6.2.1]		GO:0000287: magnesium ion binding; GO:0005515: protein binding; GO:0005524: ATP binding; GO:0005794: Golgi apparatus; GO:0005802: trans-Golgi network; GO:0005886: plasma membrane; GO:0005886: plasma membrane; GO:0005886: plasma membrane; GO:0007030: Golgi organization; GO:0016021: integral component of membrane; GO:0016887: ATP hydrolysis activity; GO:0035579: specific granule membrane; GO:004533…
ENSG00000122986	HVCN1	1263	988	1239	2010	1955	2908	15.6353	15.9216	16.6841	31.0353	29.8238	30.9193	1.00669	2.14489e-39	3.51459e-37	up	12	110627841	110704950	-	protein_coding	hydrogen voltage gated channel 1 [Source:HGNC Symbol%3BAcc:HGNC:28240]	K22644: HVCN1, HV1; voltage-gated hydrogen channel 1		GO:0005886: plasma membrane; GO:0005887: integral component of plasma membrane; GO:0005887: integral component of plasma membrane; GO:0009268: response to pH; GO:0010043: response to zinc ion; GO:0010043: response to zinc ion; GO:0016021: integral component of membrane; GO:0016324: apical plasma membrane; GO:0022843: voltage-gated cation channel activity; GO:0030171: voltage-gated proton channel …
ENSG00000265190	ANXA8	530	477	537	1107	1053	1350	4.8278	5.6561	5.3208	12.5771	11.82	10.5619	1.22136	1.2811e-38	2.0782e-36	up	10	47460162	47484158	-	protein_coding	annexin A8 [Source:HGNC Symbol%3BAcc:HGNC:546]	K17096: ANXA8; annexin A8		GO:0005509: calcium ion binding; GO:0005509: calcium ion binding; GO:0005515: protein binding; GO:0005544: calcium-dependent phospholipid binding; GO:0005546: phosphatidylinositol-4,5-bisphosphate binding; GO:0005547: phosphatidylinositol-3,4,5-trisphosphate binding; GO:0005737: cytoplasm; GO:0005829: cytosol; GO:0005886: plasma membrane; GO:0007032: endosome organization; GO:0007032: endosome or…
ENSG00000125826	RBCK1	8247	6291	6947	3206	3348	3838	34.6039	34.3616	31.7069	16.7783	17.3112	13.8314	-0.99737	1.87354e-38	3.00916e-36	false	20	407498	432139	+	protein_coding	RANBP2-type and C3HC4-type zinc finger containing 1 [Source:HGNC Symbol%3BAcc:HGNC:15864]	K10630: RBCK1, HOIL1; RanBP-type and C3HC4-type zinc finger-containing protein 1 [EC:2.3.2.31]	hsa04217: Necroptosis - Homo sapiens (human); hsa04621: NOD-like receptor signaling pathway - Homo sapiens (human); hsa05131: Shigellosis - Homo sapiens (human)	GO:0000151: ubiquitin ligase complex; GO:0000209: protein polyubiquitination; GO:0004842: ubiquitin-protein transferase activity; GO:0004842: ubiquitin-protein transferase activity; GO:0005515: protein binding; GO:0005829: cytosol; GO:0032088: negative regulation of NF-kappaB transcription factor activity; GO:0042742: defense response to bacterium; GO:0042802: identical protein binding; GO:004312…	Others
ENSG00000109084	TMEM97	1085	882	1029	1871	1718	2843	16.7198	17.6927	17.2482	35.9609	32.6239	37.6279	1.1209	2.09316e-38	3.32894e-36	up	17	28319200	28328685	+	protein_coding	transmembrane protein 97 [Source:HGNC Symbol%3BAcc:HGNC:28106]	K26171: TMEM97, S2R; sigma intracellular receptor 2	hsa04080: Neuroactive ligand-receptor interaction - Homo sapiens (human)	GO:0001558: regulation of cell growth; GO:0005515: protein binding; GO:0005764: lysosome; GO:0005783: endoplasmic reticulum; GO:0005783: endoplasmic reticulum; GO:0005791: rough endoplasmic reticulum; GO:0005886: plasma membrane; GO:0016021: integral component of membrane; GO:0030867: rough endoplasmic reticulum membrane; GO:0031965: nuclear membrane; GO:0042632: cholesterol homeostasis
ENSG00000107104	KANK1	1197	905	1099	1884	1718	2462	2.1564	2.1223	2.1535	4.2331	3.8138	3.8093	0.95779	2.2199e-38	3.49623e-36	false	9	470291	746105	+	protein_coding	KN motif and ankyrin repeat domains 1 [Source:HGNC Symbol%3BAcc:HGNC:19309]	K22808: KANK; KN motif and ankyrin repeat domain-containing protein		GO:0005515: protein binding; GO:0005634: nucleus; GO:0005737: cytoplasm; GO:0005737: cytoplasm; GO:0005856: cytoskeleton; GO:0005886: plasma membrane; GO:0005886: plasma membrane; GO:0008013: beta-catenin binding; GO:0008283: cell population proliferation; GO:0010977: negative regulation of neuron projection development; GO:0030036: actin cytoskeleton organization; GO:0030177: positive regulation…
ENSG00000049860	HEXB	1374	1136	1358	2185	2268	2925	12.3662	13.3092	13.2946	24.5277	25.1539	22.6103	0.96837	5.83496e-38	9.10141e-36	false	5	74640023	74722647	+	protein_coding	hexosaminidase subunit beta [Source:HGNC Symbol%3BAcc:HGNC:4879]	K12373: HEXA_B; hexosaminidase [EC:3.2.1.52]	hsa00511: Other glycan degradation - Homo sapiens (human); hsa00513: Various types of N-glycan biosynthesis - Homo sapiens (human); hsa00520: Amino sugar and nucleotide sugar metabolism - Homo sapiens (human); hsa00531: Glycosaminoglycan degradation - Homo sapiens (human); hsa00600: Sphingolipid metabolism - Homo sapiens (human); hsa00603: Glycosphingolipid biosynthesis - globo and isoglobo serie…	GO:0001501: skeletal system development; GO:0001669: acrosomal vesicle; GO:0004563: beta-N-acetylhexosaminidase activity; GO:0004563: beta-N-acetylhexosaminidase activity; GO:0004563: beta-N-acetylhexosaminidase activity; GO:0005515: protein binding; GO:0005576: extracellular region; GO:0005764: lysosome; GO:0006689: ganglioside catabolic process; GO:0006689: ganglioside catabolic process; GO:000…
ENSG00000135776	ABCB10	2214	1534	1926	3072	3121	4466	23.4139	21.1177	22.1554	40.5203	40.6726	40.5645	0.94621	5.96902e-38	9.22185e-36	false	1	229516582	229558707	-	protein_coding	ATP binding cassette subfamily B member 10 [Source:HGNC Symbol%3BAcc:HGNC:41]	K05657: ABCB10; ATP-binding cassette, subfamily B (MDR/TAP), member 10	hsa02010: ABC transporters - Homo sapiens (human)	GO:0005515: protein binding; GO:0005524: ATP binding; GO:0005739: mitochondrion; GO:0005743: mitochondrial inner membrane; GO:0006783: heme biosynthetic process; GO:0006839: mitochondrial transport; GO:0016887: ATP hydrolysis activity; GO:0032592: integral component of mitochondrial membrane; GO:0034514: mitochondrial unfolded protein response; GO:0042803: protein homodimerization activity; GO:00…
ENSG00000101255	TRIB3	15144	11067	13126	6516	6639	9088	207.698	197.582	195.818	111.463	112.204	107.052	-0.78462	7.6776e-38	1.17496e-35	false	20	362835	397559	+	protein_coding	tribbles pseudokinase 3 [Source:HGNC Symbol%3BAcc:HGNC:16228]	K19518: TRIB3; tribbles homolog 3	hsa04931: Insulin resistance - Homo sapiens (human)	GO:0000122: negative regulation of transcription by RNA polymerase II; GO:0003714: transcription corepressor activity; GO:0004860: protein kinase inhibitor activity; GO:0005515: protein binding; GO:0005524: ATP binding; GO:0005634: nucleus; GO:0005634: nucleus; GO:0005654: nucleoplasm; GO:0005654: nucleoplasm; GO:0005829: cytosol; GO:0005886: plasma membrane; GO:0006468: protein phosphorylation; …
ENSG00000289746	TARP	353	278	299	730	893	955	15.682	16.0767	14.4486	40.4487	48.8866	36.4386	1.52032	5.29959e-37	8.03458e-35	up	7	38259643	38273636	-	protein_coding	TCR gamma alternate reading frame protein [Source:NCBI gene (formerly Entrezgene)%3BAcc:445347]
ENSG00000140284	SLC27A2	2745	2160	2486	3818	3985	5756	44.3759	45.4552	43.7152	76.9833	79.3863	79.9204	0.90305	6.43402e-37	9.66413e-35	false	15	50182196	50236385	+	protein_coding	solute carrier family 27 member 2 [Source:HGNC Symbol%3BAcc:HGNC:10996]	K08746: SLC27A2, FACVL1, FATP2; solute carrier family 27 (fatty acid transporter), member 2 [EC:6.2.1.- 6.2.1.3]	hsa03320: PPAR signaling pathway - Homo sapiens (human); hsa04146: Peroxisome - Homo sapiens (human); hsa04931: Insulin resistance - Homo sapiens (human)	GO:0001561: fatty acid alpha-oxidation; GO:0001561: fatty acid alpha-oxidation; GO:0001676: long-chain fatty acid metabolic process; GO:0004467: long-chain fatty acid-CoA ligase activity; GO:0004467: long-chain fatty acid-CoA ligase activity; GO:0004467: long-chain fatty acid-CoA ligase activity; GO:0005324: long-chain fatty acid transporter activity; GO:0005324: long-chain fatty acid transporter…
ENSG00000102393	GLA	1068	904	999	1847	1862	3098	7.7813	8.5738	7.9172	16.7842	16.7175	19.3862	1.20757	6.72718e-37	1.00118e-34	up	X	101393273	101408012	-	protein_coding	galactosidase alpha [Source:HGNC Symbol%3BAcc:HGNC:4296]	K01189: GLA; alpha-galactosidase [EC:3.2.1.22]	hsa00052: Galactose metabolism - Homo sapiens (human); hsa00561: Glycerolipid metabolism - Homo sapiens (human); hsa00600: Sphingolipid metabolism - Homo sapiens (human); hsa00603: Glycosphingolipid biosynthesis - globo and isoglobo series - Homo sapiens (human); hsa01100: Metabolic pathways - Homo sapiens (human); hsa04142: Lysosome - Homo sapiens (human)	GO:0003824: catalytic activity; GO:0004557: alpha-galactosidase activity; GO:0004557: alpha-galactosidase activity; GO:0004557: alpha-galactosidase activity; GO:0005102: signaling receptor binding; GO:0005515: protein binding; GO:0005576: extracellular region; GO:0005576: extracellular region; GO:0005576: extracellular region; GO:0005737: cytoplasm; GO:0005737: cytoplasm; GO:0005764: lysosome; GO…
ENSG00000163956	LRPAP1	7963	5811	6535	10481	10945	14137	30.4177	28.8952	27.1533	49.9354	51.5202	46.3809	0.85047	7.09641e-37	1.04653e-34	false	4	3503612	3532446	-	protein_coding	LDL receptor related protein associated protein 1 [Source:HGNC Symbol%3BAcc:HGNC:6701]	K22290: LRPAP1; alpha-2-macroglobulin receptor-associated protein	hsa04979: Cholesterol metabolism - Homo sapiens (human)	GO:0001540: amyloid-beta binding; GO:0002091: negative regulation of receptor internalization; GO:0002091: negative regulation of receptor internalization; GO:0005102: signaling receptor binding; GO:0005515: protein binding; GO:0005576: extracellular region; GO:0005768: endosome; GO:0005768: endosome; GO:0005783: endoplasmic reticulum; GO:0005793: endoplasmic reticulum-Golgi intermediate compartm…
ENSG00000085063	CD59	1468	1042	1429	2390	2218	3595	6.2763	5.7993	6.6457	12.7448	11.6857	13.2011	1.0859	9.28174e-37	1.35647e-34	up	11	33703010	33736479	-	protein_coding	CD59 molecule (CD59 blood group) [Source:HGNC Symbol%3BAcc:HGNC:1689]	K04008: CD59; CD59 antigen	hsa04610: Complement and coagulation cascades - Homo sapiens (human); hsa04640: Hematopoietic cell lineage - Homo sapiens (human)	GO:0000139: Golgi membrane; GO:0001848: complement binding; GO:0001971: negative regulation of activation of membrane attack complex; GO:0005515: protein binding; GO:0005615: extracellular space; GO:0005789: endoplasmic reticulum membrane; GO:0005886: plasma membrane; GO:0005886: plasma membrane; GO:0005925: focal adhesion; GO:0007166: cell surface receptor signaling pathway; GO:0007596: blood co…
ENSG00000130309	COLGALT1	4454	3373	3872	5815	5875	8023	32.9133	32.4461	31.1231	53.5953	53.4985	50.9202	0.78892	1.1795e-36	1.70838e-34	false	19	17555649	17583162	+	protein_coding	collagen beta(1-O)galactosyltransferase 1 [Source:HGNC Symbol%3BAcc:HGNC:26182]	K11703: GLT25D; collagen beta-1,O-galactosyltransferase [EC:2.4.1.50]	hsa00310: Lysine degradation - Homo sapiens (human); hsa00514: Other types of O-glycan biosynthesis - Homo sapiens (human); hsa01100: Metabolic pathways - Homo sapiens (human)	GO:0005788: endoplasmic reticulum lumen; GO:0005788: endoplasmic reticulum lumen; GO:0016020: membrane; GO:0030199: collagen fibril organization; GO:0050211: procollagen galactosyltransferase activity; GO:0050211: procollagen galactosyltransferase activity; GO:0050211: procollagen galactosyltransferase activity; GO:1904028: positive regulation of collagen fibril organization
ENSG00000167123	CERCAM	2699	1904	2361	3983	4123	4905	20.1092	18.4664	19.1344	37.0132	37.8544	31.3879	0.95422	1.31347e-36	1.88558e-34	false	9	128411751	128437351	+	protein_coding	cerebral endothelial cell adhesion molecule [Source:HGNC Symbol%3BAcc:HGNC:23723]			GO:0005515: protein binding; GO:0005788: endoplasmic reticulum lumen; GO:0005886: plasma membrane; GO:0007155: cell adhesion; GO:0007159: leukocyte cell-cell adhesion; GO:0042802: identical protein binding
ENSG00000147155	EBP	1038	776	985	1766	1713	2943	26.4994	25.7884	27.3528	56.2321	53.8899	64.5298	1.21519	1.49241e-36	2.12368e-34	up	X	48521799	48528716	+	protein_coding	EBP cholestenol delta-isomerase [Source:HGNC Symbol%3BAcc:HGNC:3133]	K01824: EBP; cholestenol Delta-isomerase [EC:5.3.3.5]	hsa00100: Steroid biosynthesis - Homo sapiens (human); hsa01100: Metabolic pathways - Homo sapiens (human)	GO:0000247: C-8 sterol isomerase activity; GO:0000247: C-8 sterol isomerase activity; GO:0004769: steroid delta-isomerase activity; GO:0004769: steroid delta-isomerase activity; GO:0004769: steroid delta-isomerase activity; GO:0004769: steroid delta-isomerase activity; GO:0005515: protein binding; GO:0005635: nuclear envelope; GO:0005783: endoplasmic reticulum; GO:0005783: endoplasmic reticulum; …
ENSG00000149516	MS4A3	1577	1140	1503	2601	3019	4945	34.1878	32.1714	35.4426	70.3292	80.6519	92.0741	1.34011	1.60311e-36	2.26136e-34	up	11	60056587	60071115	+	protein_coding	membrane spanning 4-domains A3 [Source:HGNC Symbol%3BAcc:HGNC:7317]	K22190: MS4A3S; membrane-spanning 4-domains subfamily A member 3/4/8/12/15/18		GO:0005515: protein binding; GO:0005886: plasma membrane; GO:0005886: plasma membrane; GO:0007166: cell surface receptor signaling pathway; GO:0016021: integral component of membrane; GO:0035579: specific granule membrane; GO:0048471: perinuclear region of cytoplasm; GO:0051726: regulation of cell cycle
ENSG00000115232	ITGA4	2689	1952	2331	3780	3767	4761	11.392	10.765	10.7418	19.9735	19.666	17.3236	0.86624	1.97211e-36	2.75789e-34	false	2	181457202	181538940	+	protein_coding	integrin subunit alpha 4 [Source:HGNC Symbol%3BAcc:HGNC:6140]	K06483: ITGA4, CD49d; integrin alpha 4	hsa04151: PI3K-Akt signaling pathway - Homo sapiens (human); hsa04510: Focal adhesion - Homo sapiens (human); hsa04512: ECM-receptor interaction - Homo sapiens (human); hsa04514: Cell adhesion molecules - Homo sapiens (human); hsa04640: Hematopoietic cell lineage - Homo sapiens (human); hsa04670: Leukocyte transendothelial migration - Homo sapiens (human); hsa04672: Intestinal immune network for …	GO:0001968: fibronectin binding; GO:0003366: cell-matrix adhesion involved in ameboidal cell migration; GO:0005178: integrin binding; GO:0005178: integrin binding; GO:0005515: protein binding; GO:0005886: plasma membrane; GO:0005886: plasma membrane; GO:0005925: focal adhesion; GO:0007159: leukocyte cell-cell adhesion; GO:0007160: cell-matrix adhesion; GO:0007160: cell-matrix adhesion; GO:0007229…
ENSG00000005844	ITGAL	982	758	950	321	345	413	4.4934	4.515	4.7284	1.832	1.9454	1.6231	-1.27441	2.35393e-36	3.26371e-34	down	16	30472658	30523567	+	protein_coding	integrin subunit alpha L [Source:HGNC Symbol%3BAcc:HGNC:6148]	K05718: ITGAL, CD11a; integrin alpha L	hsa04015: Rap1 signaling pathway - Homo sapiens (human); hsa04514: Cell adhesion molecules - Homo sapiens (human); hsa04613: Neutrophil extracellular trap formation - Homo sapiens (human); hsa04650: Natural killer cell mediated cytotoxicity - Homo sapiens (human); hsa04670: Leukocyte transendothelial migration - Homo sapiens (human); hsa04810: Regulation of actin cytoskeleton - Homo sapiens (huma…	GO:0002291: T cell activation via T cell receptor contact with antigen bound to MHC molecule on antigen presenting cell; GO:0005178: integrin binding; GO:0005515: protein binding; GO:0005886: plasma membrane; GO:0006909: phagocytosis; GO:0006954: inflammatory response; GO:0007155: cell adhesion; GO:0007157: heterophilic cell-cell adhesion via plasma membrane cell adhesion molecules; GO:0007159: l…
ENSG00000166927	MS4A7	55	47	61	302	410	306	0.5713	0.6356	0.6893	3.9128	5.2484	2.7301	2.71834	4.63009e-36	6.3652e-34	up	11	60378485	60395951	+	protein_coding	membrane spanning 4-domains A7 [Source:HGNC Symbol%3BAcc:HGNC:13378]	K22191: MS4A5_6_7; membrane-spanning 4-domains subfamily A member 5/6/7		GO:0005515: protein binding; GO:0005802: trans-Golgi network; GO:0005802: trans-Golgi network; GO:0005886: plasma membrane; GO:0007166: cell surface receptor signaling pathway; GO:0016021: integral component of membrane
ENSG00000175445	LPL	139	130	171	480	382	630	1.5187	1.849	2.0323	6.5413	5.1433	5.912	1.78436	1.10619e-35	1.50795e-33	up	8	19901717	19967259	+	protein_coding	lipoprotein lipase [Source:HGNC Symbol%3BAcc:HGNC:6677]	K01059: LPL; lipoprotein lipase [EC:3.1.1.34]	hsa00561: Glycerolipid metabolism - Homo sapiens (human); hsa03320: PPAR signaling pathway - Homo sapiens (human); hsa04979: Cholesterol metabolism - Homo sapiens (human); hsa05010: Alzheimer disease - Homo sapiens (human)	GO:0004465: lipoprotein lipase activity; GO:0004465: lipoprotein lipase activity; GO:0004465: lipoprotein lipase activity; GO:0004465: lipoprotein lipase activity; GO:0004620: phospholipase activity; GO:0004620: phospholipase activity; GO:0004806: triglyceride lipase activity; GO:0004806: triglyceride lipase activity; GO:0005102: signaling receptor binding; GO:0005509: calcium ion binding; GO:000…
ENSG00000169100	SLC25A6	12933	9764	11259	5300	5804	7242	375.879	369.404	355.939	192.123	207.868	180.775	-0.84608	1.2892e-35	1.74279e-33	false	X	1386152	1392113	-	protein_coding	solute carrier family 25 member 6 [Source:HGNC Symbol%3BAcc:HGNC:10992]	K05863: SLC25A4S, ANT; solute carrier family 25 (mitochondrial adenine nucleotide translocator), member 4/5/6/31	hsa04020: Calcium signaling pathway - Homo sapiens (human); hsa04022: cGMP-PKG signaling pathway - Homo sapiens (human); hsa04217: Necroptosis - Homo sapiens (human); hsa04218: Cellular senescence - Homo sapiens (human); hsa04613: Neutrophil extracellular trap formation - Homo sapiens (human); hsa05010: Alzheimer disease - Homo sapiens (human); hsa05012: Parkinson disease - Homo sapiens (human); …	GO:0005471: ATP:ADP antiporter activity; GO:0005471: ATP:ADP antiporter activity; GO:0005515: protein binding; GO:0005634: nucleus; GO:0005739: mitochondrion; GO:0005739: mitochondrion; GO:0005743: mitochondrial inner membrane; GO:0005743: mitochondrial inner membrane; GO:0005744: TIM23 mitochondrial import inner membrane translocase complex; GO:0006915: apoptotic process; GO:0016020: membrane; G…
ENSG00000197965	MPZL1	825	581	795	1429	1264	2038	5.2676	4.8291	5.5215	11.3802	9.9454	11.1763	1.13435	2.0967e-35	2.81097e-33	up	1	167721192	167791919	+	protein_coding	myelin protein zero like 1 [Source:HGNC Symbol%3BAcc:HGNC:7226]	K06770: MPZ; myelin protein zero	hsa04514: Cell adhesion molecules - Homo sapiens (human)	GO:0005198: structural molecule activity; GO:0005515: protein binding; GO:0005886: plasma membrane; GO:0005887: integral component of plasma membrane; GO:0005925: focal adhesion; GO:0007169: transmembrane receptor protein tyrosine kinase signaling pathway; GO:0007267: cell-cell signaling; GO:0009986: cell surface
ENSG00000186205	MTARC1	270	209	233	568	511	778	0.8591	0.8656	0.8064	2.2541	2.0035	2.126	1.41321	2.56746e-35	3.41388e-33	up	1	220786352	220819659	+	protein_coding	mitochondrial amidoxime reducing component 1 [Source:HGNC Symbol%3BAcc:HGNC:26189]			GO:0005515: protein binding; GO:0005739: mitochondrion; GO:0005739: mitochondrion; GO:0005741: mitochondrial outer membrane; GO:0006809: nitric oxide biosynthetic process; GO:0008940: nitrate reductase activity; GO:0008940: nitrate reductase activity; GO:0016021: integral component of membrane; GO:0016661: oxidoreductase activity, acting on other nitrogenous compounds as donors; GO:0030151: molyb…
ENSG00000164211	STARD4	1357	965	1199	2250	1850	3015	10.7757	9.9751	10.3565	22.2846	18.103	20.5629	1.04619	2.68224e-35	3.5375e-33	up	5	111496033	111512590	-	protein_coding	StAR related lipid transfer domain containing 4 [Source:HGNC Symbol%3BAcc:HGNC:18058]			GO:0005515: protein binding; GO:0005737: cytoplasm; GO:0005783: endoplasmic reticulum; GO:0005829: cytosol; GO:0010879: cholesterol transport involved in cholesterol storage; GO:0010879: cholesterol transport involved in cholesterol storage; GO:0015485: cholesterol binding; GO:0015485: cholesterol binding; GO:0031410: cytoplasmic vesicle; GO:0032367: intracellular cholesterol transport; GO:003236…
ENSG00000117450	PRDX1	2443	1940	2393	4293	4505	8314	65.5568	67.7674	69.8496	143.685	148.971	191.618	1.33852	2.93299e-35	3.83702e-33	up	1	45510914	45542732	-	protein_coding	peroxiredoxin 1 [Source:HGNC Symbol%3BAcc:HGNC:9352]	K13279: PRDX1; peroxiredoxin 1 [EC:1.11.1.24]	hsa04146: Peroxisome - Homo sapiens (human); hsa05146: Amoebiasis - Homo sapiens (human)	GO:0001501: skeletal system development; GO:0001895: retina homeostasis; GO:0003723: RNA binding; GO:0004601: peroxidase activity; GO:0004601: peroxidase activity; GO:0005515: protein binding; GO:0005615: extracellular space; GO:0005634: nucleus; GO:0005634: nucleus; GO:0005737: cytoplasm; GO:0005829: cytosol; GO:0005829: cytosol; GO:0006979: response to oxidative stress; GO:0008283: cell populat…
ENSG00000269893	SNHG8	5204	4259	5344	1718	2199	2400	35.5135	37.8346	39.6688	14.6229	18.4924	14.0669	-1.18297	3.59112e-35	4.66042e-33	down	4	118278703	118285316	+	lncRNA	small nucleolar RNA host gene 8 [Source:HGNC Symbol%3BAcc:HGNC:33098]
ENSG00000167552	TUBA1A	1811	1462	1718	2815	2773	4521	21.3813	22.4692	22.0631	41.4524	40.3439	45.844	1.03522	4.433e-35	5.70731e-33	up	12	49184686	49189080	-	protein_coding	tubulin alpha 1a [Source:HGNC Symbol%3BAcc:HGNC:20766]	K07374: TUBA; tubulin alpha	hsa04145: Phagosome - Homo sapiens (human); hsa04210: Apoptosis - Homo sapiens (human); hsa04530: Tight junction - Homo sapiens (human); hsa04540: Gap junction - Homo sapiens (human); hsa05010: Alzheimer disease - Homo sapiens (human); hsa05012: Parkinson disease - Homo sapiens (human); hsa05014: Amyotrophic lateral sclerosis - Homo sapiens (human); hsa05016: Huntington disease - Homo sapiens (hu…	GO:0000226: microtubule cytoskeleton organization; GO:0000278: mitotic cell cycle; GO:0005198: structural molecule activity; GO:0005200: structural constituent of cytoskeleton; GO:0005515: protein binding; GO:0005525: GTP binding; GO:0005634: nucleus; GO:0005737: cytoplasm; GO:0005829: cytosol; GO:0005874: microtubule; GO:0005874: microtubule; GO:0005874: microtubule; GO:0005881: cytoplasmic micr…
ENSG00000153395	LPCAT1	5710	4271	4984	7433	7144	10615	39.8031	38.7556	37.7907	64.625	61.3669	63.5525	0.78204	5.14268e-35	6.56886e-33	false	5	1456480	1523962	-	protein_coding	lysophosphatidylcholine acyltransferase 1 [Source:HGNC Symbol%3BAcc:HGNC:25718]	K13510: LPCAT1_2; lysophosphatidylcholine acyltransferase / lyso-PAF acetyltransferase [EC:2.3.1.23 2.3.1.67]	hsa00564: Glycerophospholipid metabolism - Homo sapiens (human); hsa00565: Ether lipid metabolism - Homo sapiens (human); hsa01100: Metabolic pathways - Homo sapiens (human)	GO:0000139: Golgi membrane; GO:0003841: 1-acylglycerol-3-phosphate O-acyltransferase activity; GO:0003841: 1-acylglycerol-3-phosphate O-acyltransferase activity; GO:0005509: calcium ion binding; GO:0005783: endoplasmic reticulum; GO:0005783: endoplasmic reticulum; GO:0005789: endoplasmic reticulum membrane; GO:0005794: Golgi apparatus; GO:0005811: lipid droplet; GO:0005886: plasma membrane; GO:00…
ENSG00000149212	SESN3	1178	905	1074	1779	1771	2766	5.0265	5.0268	4.9848	9.4678	9.3121	10.1368	1.02428	1.05601e-34	1.33833e-32	up	11	95165513	95232541	-	protein_coding	sestrin 3 [Source:HGNC Symbol%3BAcc:HGNC:23060]	K10141: SESN1_3; sestrin 1/3	hsa04115: p53 signaling pathway - Homo sapiens (human); hsa04211: Longevity regulating pathway - Homo sapiens (human)	GO:0005515: protein binding; GO:0005634: nucleus; GO:0005737: cytoplasm; GO:0016239: positive regulation of macroautophagy; GO:0016684: oxidoreductase activity, acting on peroxide as acceptor; GO:0031932: TORC2 complex; GO:0032868: response to insulin; GO:0034198: cellular response to amino acid starvation; GO:0038203: TORC2 signaling; GO:0042149: cellular response to glucose starvation; GO:00425…
ENSG00000107566	ERLIN1	3891	3038	3668	6107	6399	7219	50.3074	51.1309	51.5854	98.4813	101.952	80.164	0.94832	1.3651e-34	1.71664e-32	false	10	100150094	100186033	-	protein_coding	ER lipid raft associated 1 [Source:HGNC Symbol%3BAcc:HGNC:16947]	K23341: ERLIN; erlin		GO:0005515: protein binding; GO:0005783: endoplasmic reticulum; GO:0005789: endoplasmic reticulum membrane; GO:0005789: endoplasmic reticulum membrane; GO:0005789: endoplasmic reticulum membrane; GO:0008203: cholesterol metabolic process; GO:0015485: cholesterol binding; GO:0015485: cholesterol binding; GO:0016021: integral component of membrane; GO:0030433: ubiquitin-dependent ERAD pathway; GO:0…
ENSG00000121064	SCPEP1	2807	2339	2609	3941	4162	5700	33.0885	35.8914	33.4531	57.9425	60.4574	57.7087	0.86092	2.42394e-34	3.02471e-32	false	17	56978129	57006768	+	protein_coding	serine carboxypeptidase 1 [Source:HGNC Symbol%3BAcc:HGNC:29507]	K09646: SCPEP1; serine carboxypeptidase 1 [EC:3.4.16.-]		GO:0004185: serine-type carboxypeptidase activity; GO:0004185: serine-type carboxypeptidase activity; GO:0005829: cytosol; GO:0006508: proteolysis; GO:0042573: retinoic acid metabolic process; GO:0045776: negative regulation of blood pressure; GO:0070062: extracellular exosome; GO:0097746: blood vessel diameter maintenance
ENSG00000002586	CD99	1596	1257	1464	2393	2651	3155	14.8284	15.2028	14.7955	27.7307	30.3518	25.1764	0.96928	4.90624e-34	6.0755e-32	false	X	2691187	2741309	+	protein_coding	CD99 molecule (Xg blood group) [Source:HGNC Symbol%3BAcc:HGNC:7082]	K06520: CD99, MIC2; CD99 antigen	hsa04514: Cell adhesion molecules - Homo sapiens (human); hsa04670: Leukocyte transendothelial migration - Homo sapiens (human)	GO:0005515: protein binding; GO:0005737: cytoplasm; GO:0005886: plasma membrane; GO:0005887: integral component of plasma membrane; GO:0005925: focal adhesion; GO:0034109: homotypic cell-cell adhesion; GO:0072683: T cell extravasation; GO:2000391: positive regulation of neutrophil extravasation
ENSG00000076242	MLH1	1639	1333	1588	659	676	906	9.282	9.8269	9.7823	4.6548	4.7176	4.4068	-0.99068	8.70145e-34	1.06936e-31	false	3	36993350	37050846	+	protein_coding	mutL homolog 1 [Source:HGNC Symbol%3BAcc:HGNC:7127]	K08734: MLH1; DNA mismatch repair protein MLH1	hsa01524: Platinum drug resistance - Homo sapiens (human); hsa03430: Mismatch repair - Homo sapiens (human); hsa03460: Fanconi anemia pathway - Homo sapiens (human); hsa05200: Pathways in cancer - Homo sapiens (human); hsa05210: Colorectal cancer - Homo sapiens (human); hsa05213: Endometrial cancer - Homo sapiens (human); hsa05226: Gastric cancer - Homo sapiens (human)	GO:0000289: nuclear-transcribed mRNA poly(A) tail shortening; GO:0000712: resolution of meiotic recombination intermediates; GO:0000795: synaptonemal complex; GO:0001673: male germ cell nucleus; GO:0003682: chromatin binding; GO:0003697: single-stranded DNA binding; GO:0005515: protein binding; GO:0005524: ATP binding; GO:0005634: nucleus; GO:0005634: nucleus; GO:0005654: nucleoplasm; GO:0005654:…
ENSG00000069849	ATP1B3	3014	2324	2746	4024	4004	5900	51.9828	52.1768	51.5162	86.5626	85.0987	87.3978	0.81368	1.51537e-33	1.84829e-31	false	3	141876124	141926549	+	protein_coding	ATPase Na+/K+ transporting subunit beta 3 [Source:HGNC Symbol%3BAcc:HGNC:806]	K01540: ATP1B, CD298; sodium/potassium-transporting ATPase subunit beta	hsa04022: cGMP-PKG signaling pathway - Homo sapiens (human); hsa04024: cAMP signaling pathway - Homo sapiens (human); hsa04260: Cardiac muscle contraction - Homo sapiens (human); hsa04261: Adrenergic signaling in cardiomyocytes - Homo sapiens (human); hsa04911: Insulin secretion - Homo sapiens (human); hsa04918: Thyroid hormone synthesis - Homo sapiens (human); hsa04919: Thyroid hormone signaling…	GO:0001671: ATPase activator activity; GO:0001671: ATPase activator activity; GO:0005515: protein binding; GO:0005886: plasma membrane; GO:0005886: plasma membrane; GO:0005890: sodium:potassium-exchanging ATPase complex; GO:0005890: sodium:potassium-exchanging ATPase complex; GO:0005890: sodium:potassium-exchanging ATPase complex; GO:0006883: cellular sodium ion homeostasis; GO:0006883: cellular …
ENSG00000172932	ANKRD13D	3881	3063	3329	5854	5150	6915	29.7405	30.5546	27.7489	55.9517	48.6323	45.5123	0.84306	2.3946e-33	2.8989e-31	false	11	67289300	67302485	+	protein_coding	ankyrin repeat domain 13D [Source:HGNC Symbol%3BAcc:HGNC:27880]	K21437: ANKRD13; ankyrin repeat domain-containing protein 13		GO:0002091: negative regulation of receptor internalization; GO:0005737: cytoplasm; GO:0005737: cytoplasm; GO:0005770: late endosome; GO:0005886: plasma membrane; GO:0048471: perinuclear region of cytoplasm; GO:0140036: ubiquitin-dependent protein binding; GO:0140036: ubiquitin-dependent protein binding
ENSG00000087074	PPP1R15A	2137	1480	1683	722	757	871	28.0964	25.3299	24.069	11.8397	12.2646	9.8355	-1.11974	2.6444e-33	3.17759e-31	down	19	48872212	48876059	+	protein_coding	protein phosphatase 1 regulatory subunit 15A [Source:HGNC Symbol%3BAcc:HGNC:14375]	K14019: PPP1R15A, GADD34; protein phosphatase 1 regulatory subunit 15A	hsa04141: Protein processing in endoplasmic reticulum - Homo sapiens (human)	GO:0000164: protein phosphatase type 1 complex; GO:0000164: protein phosphatase type 1 complex; GO:0005515: protein binding; GO:0005737: cytoplasm; GO:0005739: mitochondrion; GO:0005741: mitochondrial outer membrane; GO:0005783: endoplasmic reticulum; GO:0005783: endoplasmic reticulum; GO:0005789: endoplasmic reticulum membrane; GO:0005794: Golgi apparatus; GO:0005829: cytosol; GO:0006915: apopto…
ENSG00000184992	BRI3BP	1853	1395	1695	2571	2480	3691	12.4775	12.2279	12.415	21.5928	20.5786	21.3465	0.85323	2.81594e-33	3.35883e-31	false	12	124993645	125031231	+	protein_coding	BRI3 binding protein [Source:HGNC Symbol%3BAcc:HGNC:14251]			GO:0005515: protein binding; GO:0005739: mitochondrion; GO:0005739: mitochondrion; GO:0005741: mitochondrial outer membrane; GO:0016021: integral component of membrane
ENSG00000144485	HES6	444	317	343	834	702	1214	10.256	9.5319	8.6182	24.028	19.9823	24.085	1.34067	9.60581e-33	1.13741e-30	up	2	238238267	238240662	-	protein_coding	hes family bHLH transcription factor 6 [Source:HGNC Symbol%3BAcc:HGNC:18254]	K09087: HES2_6_7; hairy and enhancer of split 2/6/7	hsa05165: Human papillomavirus infection - Homo sapiens (human)	GO:0000122: negative regulation of transcription by RNA polymerase II; GO:0000785: chromatin; GO:0000978: RNA polymerase II cis-regulatory region sequence-specific DNA binding; GO:0000981: DNA-binding transcription factor activity, RNA polymerase II-specific; GO:0000981: DNA-binding transcription factor activity, RNA polymerase II-specific; GO:0001227: DNA-binding transcription repressor activity…	bHLH
ENSG00000117143	UAP1	904	703	837	1361	1484	2186	8.8337	8.9424	8.8966	16.5877	17.8697	18.3465	1.06714	1.62281e-32	1.90762e-30	up	1	162561722	162601240	+	protein_coding	UDP-N-acetylglucosamine pyrophosphorylase 1 [Source:HGNC Symbol%3BAcc:HGNC:12457]	K00972: UAP1; UDP-N-acetylglucosamine/UDP-N-acetylgalactosamine diphosphorylase [EC:2.7.7.23 2.7.7.83]	hsa00520: Amino sugar and nucleotide sugar metabolism - Homo sapiens (human); hsa01100: Metabolic pathways - Homo sapiens (human); hsa01250: Biosynthesis of nucleotide sugars - Homo sapiens (human)	GO:0003977: UDP-N-acetylglucosamine diphosphorylase activity; GO:0005654: nucleoplasm; GO:0005829: cytosol; GO:0005829: cytosol; GO:0005886: plasma membrane; GO:0006048: UDP-N-acetylglucosamine biosynthetic process; GO:0006048: UDP-N-acetylglucosamine biosynthetic process; GO:0042802: identical protein binding; GO:0052630: UDP-N-acetylgalactosamine diphosphorylase activity
ENSG00000159399	HK2	3367	2457	2817	4367	4477	5824	25.6796	24.3936	23.37	41.5417	42.077	38.1504	0.80551	1.97004e-32	2.29914e-30	false	2	74834127	74893359	+	protein_coding	hexokinase 2 [Source:HGNC Symbol%3BAcc:HGNC:4923]	K00844: HK; hexokinase [EC:2.7.1.1]	hsa00010: Glycolysis / Gluconeogenesis - Homo sapiens (human); hsa00051: Fructose and mannose metabolism - Homo sapiens (human); hsa00052: Galactose metabolism - Homo sapiens (human); hsa00500: Starch and sucrose metabolism - Homo sapiens (human); hsa00520: Amino sugar and nucleotide sugar metabolism - Homo sapiens (human); hsa00524: Neomycin, kanamycin and gentamicin biosynthesis - Homo sapiens …	GO:0001666: response to hypoxia; GO:0001678: cellular glucose homeostasis; GO:0002931: response to ischemia; GO:0004340: glucokinase activity; GO:0004340: glucokinase activity; GO:0004340: glucokinase activity; GO:0004396: hexokinase activity; GO:0005515: protein binding; GO:0005524: ATP binding; GO:0005536: glucose binding; GO:0005739: mitochondrion; GO:0005739: mitochondrion; GO:0005741: mitoch…
ENSG00000170006	TMEM154	4088	3146	3798	1767	1879	2450	15.7382	15.7662	15.9047	8.4847	8.9142	8.1011	-0.81756	2.07401e-32	2.40318e-30	false	4	152618628	152680012	-	protein_coding	transmembrane protein 154 [Source:HGNC Symbol%3BAcc:HGNC:26489]			GO:0005515: protein binding; GO:0016021: integral component of membrane
ENSG00000142657	PGD	8033	6140	7368	10697	10299	16182	108.783	108.238	108.533	180.677	171.867	188.213	0.81136	2.59838e-32	2.98942e-30	false	1	10398592	10420511	+	protein_coding	phosphogluconate dehydrogenase [Source:HGNC Symbol%3BAcc:HGNC:8891]	K00033: PGD, gnd, gntZ; 6-phosphogluconate dehydrogenase [EC:1.1.1.44 1.1.1.343]	hsa00030: Pentose phosphate pathway - Homo sapiens (human); hsa00480: Glutathione metabolism - Homo sapiens (human); hsa01100: Metabolic pathways - Homo sapiens (human); hsa01200: Carbon metabolism - Homo sapiens (human)	GO:0004616: phosphogluconate dehydrogenase (decarboxylating) activity; GO:0004616: phosphogluconate dehydrogenase (decarboxylating) activity; GO:0005634: nucleus; GO:0005829: cytosol; GO:0005829: cytosol; GO:0006098: pentose-phosphate shunt; GO:0009051: pentose-phosphate shunt, oxidative branch; GO:0009051: pentose-phosphate shunt, oxidative branch; GO:0019322: pentose biosynthetic process; GO:00…
ENSG00000234741	GAS5	27489	20231	27448	9102	10561	15845	251.568	241.012	273.234	103.894	119.101	124.544	-1.05744	3.57821e-32	4.08772e-30	down	1	173858559	173868882	-	lncRNA	growth arrest specific 5 [Source:HGNC Symbol%3BAcc:HGNC:16355]			GO:0000512: lncRNA-mediated gene silencing; GO:0006954: inflammatory response; GO:0034599: cellular response to oxidative stress; GO:0035198: miRNA binding; GO:0071404: cellular response to low-density lipoprotein particle stimulus; GO:0140678: molecular function inhibitor activity; GO:2000627: positive regulation of miRNA catabolic process
ENSG00000042286	AIFM2	73	40	75	271	224	339	0.6417	0.4577	0.7171	2.971	2.4263	2.5592	2.19335	3.99938e-32	4.53692e-30	up	10	70098223	70132934	-	protein_coding	apoptosis inducing factor mitochondria associated 2 [Source:HGNC Symbol%3BAcc:HGNC:21411]	K22745: AIFM2; apoptosis-inducing factor 2	hsa04115: p53 signaling pathway - Homo sapiens (human)	GO:0003677: DNA binding; GO:0004174: electron-transferring-flavoprotein dehydrogenase activity; GO:0004174: electron-transferring-flavoprotein dehydrogenase activity; GO:0005515: protein binding; GO:0005615: extracellular space; GO:0005634: nucleus; GO:0005737: cytoplasm; GO:0005737: cytoplasm; GO:0005739: mitochondrion; GO:0005739: mitochondrion; GO:0005741: mitochondrial outer membrane; GO:0005…
ENSG00000064115	TM7SF3	4709	3705	4419	6379	6200	9603	38.6163	39.5508	39.4178	65.2454	62.6536	67.6364	0.81319	6.93517e-32	7.81267e-30	false	12	26971579	27014434	-	protein_coding	transmembrane 7 superfamily member 3 [Source:HGNC Symbol%3BAcc:HGNC:23049]			GO:0003674: molecular_function; GO:0005886: plasma membrane; GO:0005886: plasma membrane; GO:0016021: integral component of membrane; GO:0032024: positive regulation of insulin secretion; GO:0034620: cellular response to unfolded protein; GO:0043069: negative regulation of programmed cell death; GO:0043069: negative regulation of programmed cell death; GO:0070062: extracellular exosome
ENSG00000203989	RHOXF2B	3410	2491	3099	4654	4803	7612	122.445	116.435	121.041	208.433	212.525	234.755	0.94654	1.7607e-31	1.9698e-29	false	X	120072264	120077690	-	protein_coding	Rhox homeobox family member 2B [Source:HGNC Symbol%3BAcc:HGNC:33519]	K24903: RHOXF2; rhox homeobox family member 2		GO:0000785: chromatin; GO:0000977: RNA polymerase II transcription regulatory region sequence-specific DNA binding; GO:0000981: DNA-binding transcription factor activity, RNA polymerase II-specific; GO:0000981: DNA-binding transcription factor activity, RNA polymerase II-specific; GO:0005634: nucleus; GO:0006357: regulation of transcription by RNA polymerase II; GO:0010628: positive regulation of…	Homeobox
ENSG00000233016	SNHG7	2800	2174	2577	1246	1257	1576	25.8287	26.1054	25.8575	14.3357	14.2887	12.4863	-0.84605	1.82297e-31	2.02549e-29	false	9	136721366	136728184	-	lncRNA	small nucleolar RNA host gene 7 [Source:HGNC Symbol%3BAcc:HGNC:28254]			GO:0005730: nucleolus; GO:0006396: RNA processing
ENSG00000101236	RNF24	2458	1842	2116	3437	3355	4194	14.5138	14.1584	13.5907	25.3125	24.4121	21.2696	0.82202	2.5859e-31	2.85363e-29	false	20	3927309	4015558	-	protein_coding	ring finger protein 24 [Source:HGNC Symbol%3BAcc:HGNC:13779]			GO:0000139: Golgi membrane; GO:0005515: protein binding; GO:0005794: Golgi apparatus; GO:0005794: Golgi apparatus; GO:0008270: zinc ion binding; GO:0012505: endomembrane system; GO:0016021: integral component of membrane; GO:0016567: protein ubiquitination; GO:0061630: ubiquitin protein ligase activity
ENSG00000087245	MMP2	214	147	159	437	417	581	2.0525	1.8353	1.6588	5.2276	4.9285	4.786	1.50386	2.67826e-31	2.93559e-29	up	16	55389700	55506691	+	protein_coding	matrix metallopeptidase 2 [Source:HGNC Symbol%3BAcc:HGNC:7166]	K01398: MMP2; matrix metalloproteinase-2 (gelatinase A) [EC:3.4.24.24]	hsa01522: Endocrine resistance - Homo sapiens (human); hsa04670: Leukocyte transendothelial migration - Homo sapiens (human); hsa04912: GnRH signaling pathway - Homo sapiens (human); hsa04915: Estrogen signaling pathway - Homo sapiens (human); hsa04926: Relaxin signaling pathway - Homo sapiens (human); hsa04933: AGE-RAGE signaling pathway in diabetic complications - Homo sapiens (human); hsa05200…	GO:0001525: angiogenesis; GO:0001541: ovarian follicle development; GO:0001542: ovulation from ovarian follicle; GO:0001553: luteinization; GO:0001666: response to hypoxia; GO:0001955: blood vessel maturation; GO:0001957: intramembranous ossification; GO:0001968: fibronectin binding; GO:0004175: endopeptidase activity; GO:0004222: metalloendopeptidase activity; GO:0004222: metalloendopeptidase ac…
ENSG00000164506	STXBP5	1253	853	1264	2014	1900	2607	2.1002	1.8612	2.3046	4.2105	3.9245	3.7531	0.99734	4.09947e-31	4.4632e-29	false	6	147204180	147391010	+	protein_coding	syntaxin binding protein 5 [Source:HGNC Symbol%3BAcc:HGNC:19665]	K08518: STXBP5, SRO7_77; syntaxin-binding protein 5		GO:0005096: GTPase activator activity; GO:0005737: cytoplasm; GO:0005829: cytosol; GO:0005886: plasma membrane; GO:0005892: acetylcholine-gated channel complex; GO:0006887: exocytosis; GO:0008021: synaptic vesicle; GO:0010807: regulation of synaptic vesicle priming; GO:0015031: protein transport; GO:0017075: syntaxin-1 binding; GO:0017157: regulation of exocytosis; GO:0017157: regulation of exocy…
ENSG00000276644	DACH1	490	348	432	864	816	1026	3.8951	3.601	3.7354	8.5663	7.9933	7.0049	1.1395	4.71332e-31	5.0973e-29	up	13	71437966	71867204	-	protein_coding	dachshund family transcription factor 1 [Source:HGNC Symbol%3BAcc:HGNC:2663]			GO:0000122: negative regulation of transcription by RNA polymerase II; GO:0000977: RNA polymerase II transcription regulatory region sequence-specific DNA binding; GO:0000978: RNA polymerase II cis-regulatory region sequence-specific DNA binding; GO:0000978: RNA polymerase II cis-regulatory region sequence-specific DNA binding; GO:0000981: DNA-binding transcription factor activity, RNA polymerase…	DACH
ENSG00000091409	ITGA6	387	329	359	722	675	964	2.6153	2.8942	2.6389	6.0856	5.6211	5.5952	1.1655	5.13421e-31	5.51571e-29	up	2	172427354	172506459	+	protein_coding	integrin subunit alpha 6 [Source:HGNC Symbol%3BAcc:HGNC:6142]	K06485: ITGA6, CD49f; integrin alpha 6	hsa04151: PI3K-Akt signaling pathway - Homo sapiens (human); hsa04510: Focal adhesion - Homo sapiens (human); hsa04512: ECM-receptor interaction - Homo sapiens (human); hsa04514: Cell adhesion molecules - Homo sapiens (human); hsa04640: Hematopoietic cell lineage - Homo sapiens (human); hsa04810: Regulation of actin cytoskeleton - Homo sapiens (human); hsa05145: Toxoplasmosis - Homo sapiens (huma…	GO:0005178: integrin binding; GO:0005515: protein binding; GO:0005886: plasma membrane; GO:0005886: plasma membrane; GO:0005925: focal adhesion; GO:0007044: cell-substrate junction assembly; GO:0007160: cell-matrix adhesion; GO:0007229: integrin-mediated signaling pathway; GO:0008305: integrin complex; GO:0009897: external side of plasma membrane; GO:0009986: cell surface; GO:0009986: cell surfac…
ENSG00000167508	MVD	956	756	827	1553	1317	2123	9.1477	9.4168	8.6077	18.5345	15.5293	17.4476	1.00106	1.57694e-30	1.68297e-28	up	16	88651935	88663161	-	protein_coding	mevalonate diphosphate decarboxylase [Source:HGNC Symbol%3BAcc:HGNC:7529]	K01597: MVD, mvaD; diphosphomevalonate decarboxylase [EC:4.1.1.33]	hsa00900: Terpenoid backbone biosynthesis - Homo sapiens (human); hsa01100: Metabolic pathways - Homo sapiens (human)	GO:0004163: diphosphomevalonate decarboxylase activity; GO:0004163: diphosphomevalonate decarboxylase activity; GO:0005524: ATP binding; GO:0005829: cytosol; GO:0005829: cytosol; GO:0005829: cytosol; GO:0006695: cholesterol biosynthetic process; GO:0006695: cholesterol biosynthetic process; GO:0008284: positive regulation of cell population proliferation; GO:0008299: isoprenoid biosynthetic proce…
ENSG00000196074	SYCP2	256	189	211	586	452	687	1.7873	1.7177	1.6024	5.1028	3.8887	4.1195	1.43242	1.653e-30	1.75262e-28	up	20	59863564	59933655	-	protein_coding	synaptonemal complex protein 2 [Source:HGNC Symbol%3BAcc:HGNC:11490]	K19529: SYCP2; synaptonemal complex protein 2		GO:0000080: mitotic G1 phase; GO:0000795: synaptonemal complex; GO:0000800: lateral element; GO:0000800: lateral element; GO:0003677: DNA binding; GO:0005634: nucleus; GO:0006915: apoptotic process; GO:0007130: synaptonemal complex assembly; GO:0007140: male meiotic nuclear division; GO:0007143: female meiotic nuclear division; GO:0009566: fertilization; GO:0035234: ectopic germ cell programmed c…
ENSG00000154359	LONRF1	771	585	753	1219	1143	1741	6.0956	6.0206	6.4756	12.0204	11.1357	11.822	0.99005	2.2161e-30	2.33439e-28	false	8	12721906	12756073	-	protein_coding	LON peptidase N-terminal domain and ring finger 1 [Source:HGNC Symbol%3BAcc:HGNC:26302]			GO:0005515: protein binding; GO:0005829: cytosol; GO:0016567: protein ubiquitination; GO:0046872: metal ion binding; GO:0061630: ubiquitin protein ligase activity
ENSG00000034510	TMSB10	2824	2301	2666	3860	4404	6083	276.493	293.265	283.927	471.37	531.348	511.528	0.90773	3.42167e-30	3.58105e-28	false	2	84905656	84906671	+	protein_coding	thymosin beta 10 [Source:HGNC Symbol%3BAcc:HGNC:11879]	K13785: TMSB10; thymosin beta 10		GO:0003785: actin monomer binding; GO:0005515: protein binding; GO:0005737: cytoplasm; GO:0005856: cytoskeleton; GO:0007015: actin filament organization; GO:0030334: regulation of cell migration; GO:0042989: sequestering of actin monomers
ENSG00000105373	NOP53	32421	22460	27234	11682	13816	15761	275.22	248.192	251.473	123.688	144.527	114.913	-0.93922	3.51244e-30	3.65249e-28	false	19	47745546	47757058	+	protein_coding	NOP53 ribosome biogenesis factor [Source:HGNC Symbol%3BAcc:HGNC:4333]	K14840: NOP53, GLTSCR2; nucleolar protein 53		GO:0000027: ribosomal large subunit assembly; GO:0000027: ribosomal large subunit assembly; GO:0000122: negative regulation of transcription by RNA polymerase II; GO:0001650: fibrillar center; GO:0001932: regulation of protein phosphorylation; GO:0002039: p53 binding; GO:0003723: RNA binding; GO:0005515: protein binding; GO:0005654: nucleoplasm; GO:0005730: nucleolus; GO:0005730: nucleolus; GO:00…
ENSG00000042493	CAPG	3222	2369	2921	4280	4684	7106	60.1187	57.5406	59.2847	99.6056	107.699	113.878	0.94166	4.15637e-30	4.29456e-28	false	2	85394753	85418432	-	protein_coding	capping actin protein%2C gelsolin like [Source:HGNC Symbol%3BAcc:HGNC:1474]	K10368: CAPG; macrophage-capping protein		GO:0001726: ruffle; GO:0005515: protein binding; GO:0005546: phosphatidylinositol-4,5-bisphosphate binding; GO:0005615: extracellular space; GO:0005634: nucleus; GO:0005654: nucleoplasm; GO:0005730: nucleolus; GO:0005737: cytoplasm; GO:0005737: cytoplasm; GO:0005814: centriole; GO:0007417: central nervous system development; GO:0008154: actin polymerization or depolymerization; GO:0008290: F-acti…
ENSG00000224940	PRRT4	772	640	655	1482	1297	1579	9.4481	10.1961	8.7196	22.6221	19.5606	16.5975	1.1225	4.31613e-30	4.43141e-28	up	7	128350325	128361690	-	protein_coding	proline rich transmembrane protein 4 [Source:HGNC Symbol%3BAcc:HGNC:37280]			GO:0016021: integral component of membrane
ENSG00000180767	CHST13	228	178	198	532	421	811	5.3683	5.4556	5.071	15.623	12.215	16.4003	1.55976	4.36373e-30	4.45211e-28	up	3	126524155	126543291	+	protein_coding	carbohydrate sulfotransferase 13 [Source:HGNC Symbol%3BAcc:HGNC:21755]	K07779: CHST13; chondroitin 4-sulfotransferase 13 [EC:2.8.2.5]	hsa00532: Glycosaminoglycan biosynthesis - chondroitin sulfate / dermatan sulfate - Homo sapiens (human)	GO:0000139: Golgi membrane; GO:0001537: N-acetylgalactosamine 4-O-sulfotransferase activity; GO:0005515: protein binding; GO:0008146: sulfotransferase activity; GO:0016021: integral component of membrane; GO:0016051: carbohydrate biosynthetic process; GO:0030166: proteoglycan biosynthetic process; GO:0030206: chondroitin sulfate biosynthetic process; GO:0030206: chondroitin sulfate biosynthetic p…
ENSG00000113758	DBN1	3597	2631	3179	1599	1600	2140	31.7158	30.1982	30.4897	17.5849	17.3847	16.2062	-0.77661	4.51695e-30	4.57962e-28	false	5	177456608	177474401	-	protein_coding	drebrin 1 [Source:HGNC Symbol%3BAcc:HGNC:2695]	K25391: DBN1; drebrin		GO:0001701: in utero embryonic development; GO:0003779: actin binding; GO:0005515: protein binding; GO:0005522: profilin binding; GO:0005737: cytoplasm; GO:0005737: cytoplasm; GO:0005856: cytoskeleton; GO:0005884: actin filament; GO:0005886: plasma membrane; GO:0005921: gap junction; GO:0007015: actin filament organization; GO:0010643: cell communication by chemical coupling; GO:0010644: cell com…
ENSG00000172794	RAB37	1425	1087	1290	486	548	549	12.6811	12.592	12.487	5.3943	6.0094	4.1961	-1.20699	5.72824e-30	5.77165e-28	down	17	74670578	74747335	+	protein_coding	RAB37%2C member RAS oncogene family [Source:HGNC Symbol%3BAcc:HGNC:30268]	K07914: RAB37; Ras-related protein Rab-37		GO:0003924: GTPase activity; GO:0005515: protein binding; GO:0005525: GTP binding; GO:0005768: endosome; GO:0005793: endoplasmic reticulum-Golgi intermediate compartment; GO:0005794: Golgi apparatus; GO:0005886: plasma membrane; GO:0015031: protein transport; GO:0035577: azurophil granule membrane; GO:0035579: specific granule membrane
ENSG00000116005	PCYOX1	1545	1232	1482	2274	2067	3182	11.892	12.3442	12.408	21.8309	19.6055	21.0358	0.84791	5.83501e-30	5.84294e-28	false	2	70257386	70281185	+	protein_coding	prenylcysteine oxidase 1 [Source:HGNC Symbol%3BAcc:HGNC:20588]	K05906: PCYOX1, FCLY; prenylcysteine oxidase / farnesylcysteine lyase [EC:1.8.3.5 1.8.3.6]	hsa00900: Terpenoid backbone biosynthesis - Homo sapiens (human)	GO:0001735: prenylcysteine oxidase activity; GO:0001735: prenylcysteine oxidase activity; GO:0005515: protein binding; GO:0005764: lysosome; GO:0005886: plasma membrane; GO:0030327: prenylated protein catabolic process; GO:0030327: prenylated protein catabolic process; GO:0030327: prenylated protein catabolic process; GO:0030328: prenylcysteine catabolic process; GO:0034361: very-low-density lipo…
ENSG00000008517	IL32	391	277	352	89	85	125	5.4996	5.0717	5.3854	1.5613	1.4733	1.5101	-1.73294	6.36693e-30	6.33646e-28	down	16	3065297	3082192	+	protein_coding	interleukin 32 [Source:HGNC Symbol%3BAcc:HGNC:16830]	K22632: IL32; interleukin 32	hsa04060: Cytokine-cytokine receptor interaction - Homo sapiens (human)	GO:0005125: cytokine activity; GO:0005515: protein binding; GO:0005615: extracellular space; GO:0005829: cytosol; GO:0006952: defense response; GO:0006955: immune response; GO:0007155: cell adhesion; GO:0007165: signal transduction; GO:0016020: membrane
ENSG00000105810	CDK6	560	417	492	897	914	1151	2.0652	2.0019	1.9736	4.1259	4.1537	3.6457	1.05519	6.55759e-30	6.48642e-28	up	7	92604921	92836573	-	protein_coding	cyclin dependent kinase 6 [Source:HGNC Symbol%3BAcc:HGNC:1777]	K02091: CDK6; cyclin-dependent kinase 6 [EC:2.7.11.22]	hsa04110: Cell cycle - Homo sapiens (human); hsa04115: p53 signaling pathway - Homo sapiens (human); hsa04151: PI3K-Akt signaling pathway - Homo sapiens (human); hsa04218: Cellular senescence - Homo sapiens (human); hsa04934: Cushing syndrome - Homo sapiens (human); hsa05160: Hepatitis C - Homo sapiens (human); hsa05162: Measles - Homo sapiens (human); hsa05163: Human cytomegalovirus infection - …	GO:0000082: G1/S transition of mitotic cell cycle; GO:0000122: negative regulation of transcription by RNA polymerase II; GO:0000307: cyclin-dependent protein kinase holoenzyme complex; GO:0001726: ruffle; GO:0001954: positive regulation of cell-matrix adhesion; GO:0003323: type B pancreatic cell development; GO:0004693: cyclin-dependent protein serine/threonine kinase activity; GO:0004693: cycli…
ENSG00000119915	ELOVL3	151	133	139	360	352	584	4.8682	5.5817	4.8745	14.4761	13.9845	16.171	1.63043	8.29009e-30	8.15041e-28	up	10	102226299	102229589	+	protein_coding	ELOVL fatty acid elongase 3 [Source:HGNC Symbol%3BAcc:HGNC:18047]	K10248: ELOVL3; elongation of very long chain fatty acids protein 3 [EC:2.3.1.199]	hsa00062: Fatty acid elongation - Homo sapiens (human); hsa01040: Biosynthesis of unsaturated fatty acids - Homo sapiens (human); hsa01100: Metabolic pathways - Homo sapiens (human); hsa01212: Fatty acid metabolism - Homo sapiens (human)	GO:0005515: protein binding; GO:0005783: endoplasmic reticulum; GO:0005789: endoplasmic reticulum membrane; GO:0006636: unsaturated fatty acid biosynthetic process; GO:0009922: fatty acid elongase activity; GO:0009922: fatty acid elongase activity; GO:0009922: fatty acid elongase activity; GO:0019367: fatty acid elongation, saturated fatty acid; GO:0019367: fatty acid elongation, saturated fatty …
ENSG00000001036	FUCA2	1377	1119	1347	1987	1962	2687	22.024	23.298	23.4346	39.6385	38.67	36.9116	0.82202	1.12733e-29	1.10166e-27	false	6	143494812	143511720	-	protein_coding	alpha-L-fucosidase 2 [Source:HGNC Symbol%3BAcc:HGNC:4008]	K01206: FUCA; alpha-L-fucosidase [EC:3.2.1.51]	hsa00511: Other glycan degradation - Homo sapiens (human); hsa04142: Lysosome - Homo sapiens (human)	GO:0004560: alpha-L-fucosidase activity; GO:0004560: alpha-L-fucosidase activity; GO:0005515: protein binding; GO:0005576: extracellular region; GO:0005615: extracellular space; GO:0005764: lysosome; GO:0005788: endoplasmic reticulum lumen; GO:0006004: fucose metabolic process; GO:0006004: fucose metabolic process; GO:0009617: response to bacterium; GO:0016139: glycoside catabolic process; GO:001…
ENSG00000108587	GOSR1	2535	2012	2299	1200	1060	1503	11.6102	11.9955	11.4533	6.8549	5.9825	5.9123	-0.82804	1.31359e-29	1.27599e-27	false	17	30477362	30527592	+	protein_coding	golgi SNAP receptor complex member 1 [Source:HGNC Symbol%3BAcc:HGNC:4430]	K08495: GOSR1, GOS1; golgi SNAP receptor complex member 1	hsa04130: SNARE interactions in vesicular transport - Homo sapiens (human)	GO:0000139: Golgi membrane; GO:0000139: Golgi membrane; GO:0000139: Golgi membrane; GO:0005484: SNAP receptor activity; GO:0005484: SNAP receptor activity; GO:0005794: Golgi apparatus; GO:0005797: Golgi medial cisterna; GO:0005801: cis-Golgi network; GO:0005829: cytosol; GO:0006888: endoplasmic reticulum to Golgi vesicle-mediated transport; GO:0006891: intra-Golgi vesicle-mediated transport; GO:0…
ENSG00000170442	KRT86	567	407	562	144	167	227	10.5577	9.8652	11.3828	3.3443	3.8319	3.6303	-1.47639	1.6832e-29	1.62529e-27	down	12	52249300	52309163	+	protein_coding	keratin 86 [Source:HGNC Symbol%3BAcc:HGNC:6463]	K07605: KRT2; type II keratin, basic		GO:0005515: protein binding; GO:0005615: extracellular space; GO:0005829: cytosol; GO:0030280: structural constituent of skin epidermis; GO:0031424: keratinization; GO:0045095: keratin filament; GO:0045095: keratin filament; GO:0045109: intermediate filament organization
ENSG00000169710	FASN	15404	10860	12442	20209	17798	27778	74.5918	68.4562	65.5352	122.056	106.204	115.529	0.7976	1.7136e-29	1.64485e-27	false	17	82078338	82098294	-	protein_coding	fatty acid synthase [Source:HGNC Symbol%3BAcc:HGNC:3594]	K00665: FASN; fatty acid synthase, animal type [EC:2.3.1.85]	hsa00061: Fatty acid biosynthesis - Homo sapiens (human); hsa01100: Metabolic pathways - Homo sapiens (human); hsa01212: Fatty acid metabolism - Homo sapiens (human); hsa04152: AMPK signaling pathway - Homo sapiens (human); hsa04910: Insulin signaling pathway - Homo sapiens (human); hsa04936: Alcoholic liver disease - Homo sapiens (human)	GO:0001649: osteoblast differentiation; GO:0002068: glandular epithelial cell development; GO:0003723: RNA binding; GO:0004312: fatty acid synthase activity; GO:0004313: [acyl-carrier-protein] S-acetyltransferase activity; GO:0004314: [acyl-carrier-protein] S-malonyltransferase activity; GO:0004315: 3-oxoacyl-[acyl-carrier-protein] synthase activity; GO:0004316: 3-oxoacyl-[acyl-carrier-protein] r…
ENSG00000116852	KIF21B	2346	1816	2027	1023	993	1227	8.7051	8.7717	8.1813	4.7345	4.5405	3.9104	-0.88806	2.30138e-29	2.19606e-27	false	1	200969390	201023714	-	protein_coding	kinesin family member 21B [Source:HGNC Symbol%3BAcc:HGNC:29442]	K24185: KIF21; kinesin family member 21		GO:0003777: microtubule motor activity; GO:0005524: ATP binding; GO:0005871: kinesin complex; GO:0005874: microtubule; GO:0007018: microtubule-based movement; GO:0008017: microtubule binding; GO:0016887: ATP hydrolysis activity; GO:0030425: dendrite; GO:0030426: growth cone; GO:0031410: cytoplasmic vesicle
ENSG00000172830	SSH3	97	71	58	315	257	332	1.2125	1.1553	0.7886	4.9109	3.9586	3.5642	2.04774	2.77617e-29	2.63363e-27	up	11	67303478	67312607	+	protein_coding	slingshot protein phosphatase 3 [Source:HGNC Symbol%3BAcc:HGNC:30581]	K05766: SSH; protein phosphatase slingshot [EC:3.1.3.16 3.1.3.48]	hsa04360: Axon guidance - Homo sapiens (human); hsa04810: Regulation of actin cytoskeleton - Homo sapiens (human)	GO:0003779: actin binding; GO:0004721: phosphoprotein phosphatase activity; GO:0004725: protein tyrosine phosphatase activity; GO:0005515: protein binding; GO:0005634: nucleus; GO:0005737: cytoplasm; GO:0005856: cytoskeleton; GO:0006470: protein dephosphorylation; GO:0008138: protein tyrosine/serine/threonine phosphatase activity; GO:0017018: myosin phosphatase activity; GO:0030036: actin cytoske…
ENSG00000155368	DBI	1294	1068	1373	2216	2456	4320	23.3997	25.1404	27.0068	49.9806	54.7288	67.0952	1.27139	3.46828e-29	3.27108e-27	up	2	119366924	119372550	+	protein_coding	diazepam binding inhibitor%2C acyl-CoA binding protein [Source:HGNC Symbol%3BAcc:HGNC:2690]	K08762: DBI, ACBP; diazepam-binding inhibitor (GABA receptor modulator, acyl-CoA-binding protein)	hsa03320: PPAR signaling pathway - Homo sapiens (human)	GO:0000062: fatty-acyl-CoA binding; GO:0005783: endoplasmic reticulum; GO:0005788: endoplasmic reticulum lumen; GO:0005794: Golgi apparatus; GO:0006631: fatty acid metabolic process; GO:0030156: benzodiazepine receptor binding; GO:0032994: protein-lipid complex; GO:0036042: long-chain fatty acyl-CoA binding; GO:0036151: phosphatidylcholine acyl-chain remodeling; GO:0042802: identical protein bind…
ENSG00000148400	NOTCH1	2617	1797	2212	1105	1016	1387	9.4262	8.4257	8.6666	4.9642	4.5096	4.2908	-0.87253	3.89543e-29	3.6527e-27	false	9	136494433	136546048	-	protein_coding	notch receptor 1 [Source:HGNC Symbol%3BAcc:HGNC:7881]	K02599: NOTCH1; Notch 1	hsa01522: Endocrine resistance - Homo sapiens (human); hsa04330: Notch signaling pathway - Homo sapiens (human); hsa04658: Th1 and Th2 cell differentiation - Homo sapiens (human); hsa04919: Thyroid hormone signaling pathway - Homo sapiens (human); hsa05020: Prion disease - Homo sapiens (human); hsa05165: Human papillomavirus infection - Homo sapiens (human); hsa05200: Pathways in cancer - Homo sa…	GO:0000122: negative regulation of transcription by RNA polymerase II; GO:0000122: negative regulation of transcription by RNA polymerase II; GO:0000139: Golgi membrane; GO:0001669: acrosomal vesicle; GO:0001701: in utero embryonic development; GO:0001837: epithelial to mesenchymal transition; GO:0001837: epithelial to mesenchymal transition; GO:0001889: liver development; GO:0001947: heart loopi…
ENSG00000115457	IGFBP2	7284	5323	6252	8862	8759	12900	69.3312	65.9538	64.7299	105.207	102.737	105.458	0.72624	3.99282e-29	3.7225e-27	false	2	216632828	216664436	+	protein_coding	insulin like growth factor binding protein 2 [Source:HGNC Symbol%3BAcc:HGNC:5471]	K23575: IGFBP2; insulin-like growth factor-binding protein 2		GO:0005102: signaling receptor binding; GO:0005515: protein binding; GO:0005576: extracellular region; GO:0005576: extracellular region; GO:0005615: extracellular space; GO:0005615: extracellular space; GO:0007165: signal transduction; GO:0007565: female pregnancy; GO:0007568: aging; GO:0007584: response to nutrient; GO:0009410: response to xenobiotic stimulus; GO:0009612: response to mechanical …
ENSG00000109107	ALDOC	416	350	365	704	753	1136	7.1885	7.873	6.8607	15.1731	16.0345	16.86	1.21743	4.51482e-29	4.18511e-27	up	17	28573115	28576948	-	protein_coding	aldolase%2C fructose-bisphosphate C [Source:HGNC Symbol%3BAcc:HGNC:418]	K01623: ALDO; fructose-bisphosphate aldolase, class I [EC:4.1.2.13]	hsa00010: Glycolysis / Gluconeogenesis - Homo sapiens (human); hsa00030: Pentose phosphate pathway - Homo sapiens (human); hsa00051: Fructose and mannose metabolism - Homo sapiens (human); hsa01100: Metabolic pathways - Homo sapiens (human); hsa01200: Carbon metabolism - Homo sapiens (human); hsa01230: Biosynthesis of amino acids - Homo sapiens (human); hsa04066: HIF-1 signaling pathway - Homo sa…	GO:0004332: fructose-bisphosphate aldolase activity; GO:0004332: fructose-bisphosphate aldolase activity; GO:0005515: protein binding; GO:0005576: extracellular region; GO:0005829: cytosol; GO:0005829: cytosol; GO:0005856: cytoskeleton; GO:0006000: fructose metabolic process; GO:0006094: gluconeogenesis; GO:0006096: glycolytic process; GO:0006096: glycolytic process; GO:0008092: cytoskeletal prot…
ENSG00000138413	IDH1	1841	1448	1774	2707	2582	4283	17.6835	18.1054	18.5351	32.4309	30.5621	35.3342	0.93715	6.08074e-29	5.60464e-27	false	2	208236229	208266074	-	protein_coding	isocitrate dehydrogenase (NADP(+)) 1 [Source:HGNC Symbol%3BAcc:HGNC:5382]	K00031: IDH1, IDH2, icd; isocitrate dehydrogenase [EC:1.1.1.42]	hsa00020: Citrate cycle (TCA cycle) - Homo sapiens (human); hsa00480: Glutathione metabolism - Homo sapiens (human); hsa01100: Metabolic pathways - Homo sapiens (human); hsa01200: Carbon metabolism - Homo sapiens (human); hsa01210: 2-Oxocarboxylic acid metabolism - Homo sapiens (human); hsa01230: Biosynthesis of amino acids - Homo sapiens (human); hsa04146: Peroxisome - Homo sapiens (human); hsa0…	GO:0000287: magnesium ion binding; GO:0004450: isocitrate dehydrogenase (NADP+) activity; GO:0004450: isocitrate dehydrogenase (NADP+) activity; GO:0005515: protein binding; GO:0005576: extracellular region; GO:0005737: cytoplasm; GO:0005739: mitochondrion; GO:0005777: peroxisome; GO:0005777: peroxisome; GO:0005782: peroxisomal matrix; GO:0005829: cytosol; GO:0005829: cytosol; GO:0005829: cytosol…
ENSG00000141510	TP53	4026	3068	3735	1879	1810	2644	32.0149	31.7584	32.3069	18.6363	17.7365	18.0581	-0.74171	8.32832e-29	7.63288e-27	false	17	7661779	7687538	-	protein_coding	tumor protein p53 [Source:HGNC Symbol%3BAcc:HGNC:11998]	K04451: TP53, P53; tumor protein p53	hsa01522: Endocrine resistance - Homo sapiens (human); hsa01524: Platinum drug resistance - Homo sapiens (human); hsa04010: MAPK signaling pathway - Homo sapiens (human); hsa04071: Sphingolipid signaling pathway - Homo sapiens (human); hsa04110: Cell cycle - Homo sapiens (human); hsa04115: p53 signaling pathway - Homo sapiens (human); hsa04137: Mitophagy - animal - Homo sapiens (human); hsa04151:…	GO:0000122: negative regulation of transcription by RNA polymerase II; GO:0000122: negative regulation of transcription by RNA polymerase II; GO:0000423: mitophagy; GO:0000785: chromatin; GO:0000785: chromatin; GO:0000785: chromatin; GO:0000976: transcription cis-regulatory region binding; GO:0000978: RNA polymerase II cis-regulatory region sequence-specific DNA binding; GO:0000978: RNA polymeras…	P53
ENSG00000125648	SLC25A23	1313	1027	1096	1825	1757	2544	12.1416	12.3625	11.0242	21.0489	20.0214	20.2051	0.86477	1.01224e-28	9.22499e-27	false	19	6436079	6465203	-	protein_coding	solute carrier family 25 member 23 [Source:HGNC Symbol%3BAcc:HGNC:19375]	K14684: SLC25A23S; solute carrier family 25 (mitochondrial phosphate transporter), member 23/24/25/41		GO:0002082: regulation of oxidative phosphorylation; GO:0005347: ATP transmembrane transporter activity; GO:0005509: calcium ion binding; GO:0005515: protein binding; GO:0005739: mitochondrion; GO:0005739: mitochondrion; GO:0005743: mitochondrial inner membrane; GO:0006851: mitochondrial calcium ion transmembrane transport; GO:0015867: ATP transport; GO:0016021: integral component of membrane; GO…
ENSG00000109929	SC5D	1728	1365	1762	2976	2660	5082	7.7576	7.977	8.6043	16.6636	14.7155	19.5951	1.14911	1.50985e-28	1.36831e-26	up	11	121292681	121313410	+	protein_coding	sterol-C5-desaturase [Source:HGNC Symbol%3BAcc:HGNC:10547]	K00227: SC5DL, ERG3; Delta7-sterol 5-desaturase [EC:1.14.19.20]	hsa00100: Steroid biosynthesis - Homo sapiens (human); hsa01100: Metabolic pathways - Homo sapiens (human)	GO:0000248: C-5 sterol desaturase activity; GO:0000248: C-5 sterol desaturase activity; GO:0005506: iron ion binding; GO:0005789: endoplasmic reticulum membrane; GO:0005789: endoplasmic reticulum membrane; GO:0006629: lipid metabolic process; GO:0016020: membrane; GO:0016021: integral component of membrane; GO:0016126: sterol biosynthetic process; GO:0016491: oxidoreductase activity; GO:0033489: …
ENSG00000141524	TMC6	2703	2035	2201	960	1063	1084	9.456	9.2673	8.3755	4.1888	4.5826	3.257	-1.10105	2.62806e-28	2.36847e-26	down	17	78107397	78132407	-	protein_coding	transmembrane channel like 6 [Source:HGNC Symbol%3BAcc:HGNC:18021]	K21988: TMC; transmembrane channel-like protein		GO:0005515: protein binding; GO:0005737: cytoplasm; GO:0005783: endoplasmic reticulum; GO:0005789: endoplasmic reticulum membrane; GO:0005794: Golgi apparatus; GO:0005886: plasma membrane; GO:0005887: integral component of plasma membrane; GO:0008150: biological_process; GO:0008381: mechanosensitive ion channel activity; GO:0031965: nuclear membrane; GO:0034220: ion transmembrane transport; GO:00…
ENSG00000118508	RAB32	542	418	535	856	990	1424	22.9705	23.0607	24.6633	45.2481	51.7033	51.8337	1.15592	3.36125e-28	3.0125e-26	up	6	146543833	146554953	+	protein_coding	RAB32%2C member RAS oncogene family [Source:HGNC Symbol%3BAcc:HGNC:9772]	K07918: RAB32; Ras-related protein Rab-32		GO:0003924: GTPase activity; GO:0003924: GTPase activity; GO:0005515: protein binding; GO:0005525: GTP binding; GO:0005739: mitochondrion; GO:0005739: mitochondrion; GO:0005741: mitochondrial outer membrane; GO:0005769: early endosome; GO:0005783: endoplasmic reticulum; GO:0005802: trans-Golgi network; GO:0005829: cytosol; GO:0006886: intracellular protein transport; GO:0007005: mitochondrion org…
ENSG00000105402	NAPA	6492	5106	5682	3125	3104	3934	51.4975	52.7247	49.0271	30.9182	30.3418	26.8024	-0.72448	3.55156e-28	3.16557e-26	false	19	47487637	47515091	-	protein_coding	NSF attachment protein alpha [Source:HGNC Symbol%3BAcc:HGNC:7641]	K15296: NAPA, SNAPA, SEC17; alpha-soluble NSF attachment protein	hsa04721: Synaptic vesicle cycle - Homo sapiens (human)	GO:0000149: SNARE binding; GO:0005483: soluble NSF attachment protein activity; GO:0005515: protein binding; GO:0005829: cytosol; GO:0005886: plasma membrane; GO:0006886: intracellular protein transport; GO:0006891: intra-Golgi vesicle-mediated transport; GO:0007420: brain development; GO:0010807: regulation of synaptic vesicle priming; GO:0016020: membrane; GO:0016082: synaptic vesicle priming; …
ENSG00000135378	PRRG4	671	500	687	1111	1021	1605	5.4638	5.2999	6.085	11.2835	10.245	11.2249	1.03713	3.71633e-28	3.29433e-26	up	11	32829927	32858120	+	protein_coding	proline rich and Gla domain 4 [Source:HGNC Symbol%3BAcc:HGNC:30799]			GO:0003674: molecular_function; GO:0005509: calcium ion binding; GO:0005515: protein binding; GO:0005576: extracellular region; GO:0005886: plasma membrane; GO:0005886: plasma membrane; GO:0008150: biological_process; GO:0016021: integral component of membrane; GO:0033116: endoplasmic reticulum-Golgi intermediate compartment membrane; GO:0050699: WW domain binding
ENSG00000111540	RAB5B	4099	3157	3770	5324	5145	6695	28.3542	28.4275	28.3667	45.9339	43.8568	39.7761	0.68033	3.79348e-28	3.34445e-26	false	12	55973913	55996683	+	protein_coding	RAB5B%2C member RAS oncogene family [Source:HGNC Symbol%3BAcc:HGNC:9784]	K07888: RAB5B; Ras-related protein Rab-5B	hsa04014: Ras signaling pathway - Homo sapiens (human); hsa04144: Endocytosis - Homo sapiens (human); hsa04145: Phagosome - Homo sapiens (human); hsa04962: Vasopressin-regulated water reabsorption - Homo sapiens (human); hsa05132: Salmonella infection - Homo sapiens (human); hsa05146: Amoebiasis - Homo sapiens (human); hsa05152: Tuberculosis - Homo sapiens (human)	GO:0003924: GTPase activity; GO:0003924: GTPase activity; GO:0003925: G protein activity; GO:0005515: protein binding; GO:0005525: GTP binding; GO:0005768: endosome; GO:0005768: endosome; GO:0005769: early endosome; GO:0005886: plasma membrane; GO:0005886: plasma membrane; GO:0006886: intracellular protein transport; GO:0006897: endocytosis; GO:0007032: endosome organization; GO:0012505: endomemb…
ENSG00000116260	QSOX1	4292	3174	3618	5536	6089	7301	20.8843	20.1044	19.1494	33.5978	36.5105	30.5122	0.81868	3.82476e-28	3.3538e-26	false	1	180154869	180204030	+	protein_coding	quiescin sulfhydryl oxidase 1 [Source:HGNC Symbol%3BAcc:HGNC:9756]	K10758: QSOX; thiol oxidase [EC:1.8.3.2]		GO:0000139: Golgi membrane; GO:0003756: protein disulfide isomerase activity; GO:0003756: protein disulfide isomerase activity; GO:0005576: extracellular region; GO:0005615: extracellular space; GO:0005615: extracellular space; GO:0005615: extracellular space; GO:0005788: endoplasmic reticulum lumen; GO:0005794: Golgi apparatus; GO:0006457: protein folding; GO:0016242: negative regulation of macr…
ENSG00000166801	FAM111A	2647	2082	2514	1302	1143	1617	16.5454	16.9406	17.0929	10.1505	8.804	8.6809	-0.79768	5.03127e-28	4.38803e-26	false	11	59142748	59155039	+	protein_coding	FAM111 trypsin like peptidase A [Source:HGNC Symbol%3BAcc:HGNC:24725]	K24274: FAM111A; protein FAM111A		GO:0000785: chromatin; GO:0000785: chromatin; GO:0001650: fibrillar center; GO:0003697: single-stranded DNA binding; GO:0005515: protein binding; GO:0005634: nucleus; GO:0005634: nucleus; GO:0005654: nucleoplasm; GO:0005737: cytoplasm; GO:0006260: DNA replication; GO:0006260: DNA replication; GO:0006508: proteolysis; GO:0006974: cellular response to DNA damage stimulus; GO:0008233: peptidase acti…
ENSG00000170266	GLB1	2400	1888	2253	3120	3139	4251	24.9886	25.5893	25.5164	40.5174	40.2749	38.0149	0.71977	5.25205e-28	4.55608e-26	false	3	32996609	33097202	-	protein_coding	galactosidase beta 1 [Source:HGNC Symbol%3BAcc:HGNC:4298]	K12309: GLB1, ELNR1; beta-galactosidase [EC:3.2.1.23]	hsa00052: Galactose metabolism - Homo sapiens (human); hsa00511: Other glycan degradation - Homo sapiens (human); hsa00531: Glycosaminoglycan degradation - Homo sapiens (human); hsa00600: Sphingolipid metabolism - Homo sapiens (human); hsa00604: Glycosphingolipid biosynthesis - ganglio series - Homo sapiens (human); hsa01100: Metabolic pathways - Homo sapiens (human); hsa04142: Lysosome - Homo sa…	GO:0004565: beta-galactosidase activity; GO:0004565: beta-galactosidase activity; GO:0004565: beta-galactosidase activity; GO:0004565: beta-galactosidase activity; GO:0005515: protein binding; GO:0005576: extracellular region; GO:0005737: cytoplasm; GO:0005773: vacuole; GO:0005794: Golgi apparatus; GO:0006027: glycosaminoglycan catabolic process; GO:0006687: glycosphingolipid metabolic process; G…
ENSG00000169252	ADRB2	65	44	51	224	251	241	1.4574	1.2843	1.2439	6.2644	6.9353	4.6411	2.22624	6.36032e-28	5.48814e-26	up	5	148826611	148828623	+	protein_coding	adrenoceptor beta 2 [Source:HGNC Symbol%3BAcc:HGNC:286]	K04142: ADRB2; adrenergic receptor beta-2	hsa04020: Calcium signaling pathway - Homo sapiens (human); hsa04022: cGMP-PKG signaling pathway - Homo sapiens (human); hsa04024: cAMP signaling pathway - Homo sapiens (human); hsa04080: Neuroactive ligand-receptor interaction - Homo sapiens (human); hsa04261: Adrenergic signaling in cardiomyocytes - Homo sapiens (human); hsa04923: Regulation of lipolysis in adipocytes - Homo sapiens (human); hs…	GO:0001540: amyloid-beta binding; GO:0002024: diet induced thermogenesis; GO:0002025: norepinephrine-epinephrine-mediated vasodilation involved in regulation of systemic arterial blood pressure; GO:0002028: regulation of sodium ion transport; GO:0002032: desensitization of G protein-coupled receptor signaling pathway by arrestin; GO:0004930: G protein-coupled receptor activity; GO:0004941: beta2-…
ENSG00000198431	TXNRD1	6340	4776	5800	9590	9054	17284	42.6468	41.8203	42.4378	80.4585	75.05	99.8559	1.09208	9.15959e-28	7.86174e-26	up	12	104215779	104350307	+	protein_coding	thioredoxin reductase 1 [Source:HGNC Symbol%3BAcc:HGNC:12437]	K22182: TXNRD; thioredoxin reductase (NADPH) [EC:1.8.1.9]	hsa00450: Selenocompound metabolism - Homo sapiens (human); hsa05200: Pathways in cancer - Homo sapiens (human); hsa05225: Hepatocellular carcinoma - Homo sapiens (human)	GO:0001650: fibrillar center; GO:0001707: mesoderm formation; GO:0004791: thioredoxin-disulfide reductase activity; GO:0004791: thioredoxin-disulfide reductase activity; GO:0005515: protein binding; GO:0005654: nucleoplasm; GO:0005737: cytoplasm; GO:0005739: mitochondrion; GO:0005829: cytosol; GO:0005829: cytosol; GO:0007165: signal transduction; GO:0008283: cell population proliferation; GO:0042…
ENSG00000167900	TK1	902	703	834	359	332	437	22.0663	22.3874	22.193	10.954	10.0086	9.182	-1.0723	1.41707e-27	1.20988e-25	down	17	78174091	78187233	-	protein_coding	thymidine kinase 1 [Source:HGNC Symbol%3BAcc:HGNC:11830]	K00857: tdk, TK; thymidine kinase [EC:2.7.1.21]	hsa00240: Pyrimidine metabolism - Homo sapiens (human); hsa00983: Drug metabolism - other enzymes - Homo sapiens (human); hsa01100: Metabolic pathways - Homo sapiens (human); hsa01232: Nucleotide metabolism - Homo sapiens (human)	GO:0004797: thymidine kinase activity; GO:0004797: thymidine kinase activity; GO:0005515: protein binding; GO:0005524: ATP binding; GO:0005829: cytosol; GO:0006139: nucleobase-containing compound metabolic process; GO:0008270: zinc ion binding; GO:0009157: deoxyribonucleoside monophosphate biosynthetic process; GO:0016310: phosphorylation; GO:0042802: identical protein binding; GO:0046104: thymid…
ENSG00000170571	EMB	1926	1535	1748	2703	2631	4311	16.59	17.2116	16.3779	29.0396	27.9269	31.8933	0.90612	1.58512e-27	1.34628e-25	false	5	50396192	50443248	-	protein_coding	embigin [Source:HGNC Symbol%3BAcc:HGNC:30465]			GO:0005886: plasma membrane; GO:0005886: plasma membrane; GO:0005887: integral component of plasma membrane; GO:0007156: homophilic cell adhesion via plasma membrane adhesion molecules; GO:0007411: axon guidance; GO:0030424: axon; GO:0035879: plasma membrane lactate transport; GO:0045202: synapse; GO:0070161: anchoring junction; GO:0070593: dendrite self-avoidance; GO:0098632: cell-cell adhesion …
ENSG00000264230	ANXA8L1	377	290	325	635	700	841	5.9497	5.9577	5.5791	12.4992	13.6133	11.3994	1.17652	1.61576e-27	1.36515e-25	up	10	46375627	46391784	+	protein_coding	annexin A8 like 1 [Source:HGNC Symbol%3BAcc:HGNC:23334]	K17096: ANXA8; annexin A8		GO:0005509: calcium ion binding; GO:0005544: calcium-dependent phospholipid binding; GO:0005737: cytoplasm; GO:0007032: endosome organization; GO:0016197: endosomal transport; GO:1900004: negative regulation of serine-type endopeptidase activity; GO:1900138: negative regulation of phospholipase A2 activity
ENSG00000176124	DLEU1	559	510	584	996	946	1482	1.0497	1.2466	1.1928	2.3327	2.189	2.3901	1.06889	2.07999e-27	1.74827e-25	up	13	50082169	50906856	+	lncRNA	deleted in lymphocytic leukemia 1 [Source:HGNC Symbol%3BAcc:HGNC:13747]
ENSG00000076641	PAG1	730	501	650	252	207	307	2.9891	2.6704	2.8951	1.287	1.0445	1.0797	-1.25399	2.0931e-27	1.75022e-25	down	8	80967810	81112068	-	protein_coding	phosphoprotein membrane anchor with glycosphingolipid microdomains 1 [Source:HGNC Symbol%3BAcc:HGNC:30043]			GO:0002250: adaptive immune response; GO:0005515: protein binding; GO:0005886: plasma membrane; GO:0005886: plasma membrane; GO:0007165: signal transduction; GO:0016021: integral component of membrane; GO:0035556: intracellular signal transduction; GO:0035556: intracellular signal transduction; GO:0035591: signaling adaptor activity; GO:0042169: SH2 domain binding; GO:0042169: SH2 domain binding;…
ENSG00000231925	TAPBP	1284	982	1133	1845	1622	2469	8.7175	8.6789	8.3673	15.6236	13.5704	14.3973	0.83554	2.50862e-27	2.08692e-25	false	6	33299694	33314284	-	protein_coding	TAP binding protein [Source:HGNC Symbol%3BAcc:HGNC:11566]	K08058: TAPBP; TAP binding protein (tapasin)	hsa04612: Antigen processing and presentation - Homo sapiens (human); hsa05163: Human cytomegalovirus infection - Homo sapiens (human); hsa05168: Herpes simplex virus 1 infection - Homo sapiens (human); hsa05169: Epstein-Barr virus infection - Homo sapiens (human); hsa05170: Human immunodeficiency virus 1 infection - Homo sapiens (human)	GO:0000139: Golgi membrane; GO:0002397: MHC class I protein complex assembly; GO:0002398: MHC class Ib protein complex assembly; GO:0002502: peptide antigen assembly with MHC class I protein complex; GO:0003823: antigen binding; GO:0005515: protein binding; GO:0005783: endoplasmic reticulum; GO:0005789: endoplasmic reticulum membrane; GO:0006890: retrograde vesicle-mediated transport, Golgi to en…
ENSG00000135821	GLUL	6076	4690	5742	7446	7517	10450	21.7	21.8042	22.3065	33.1681	33.0825	32.0546	0.65649	2.69655e-27	2.23181e-25	false	1	182378098	182392206	-	protein_coding	glutamate-ammonia ligase [Source:HGNC Symbol%3BAcc:HGNC:4341]	K01915: glnA, GLUL; glutamine synthetase [EC:6.3.1.2]	hsa00220: Arginine biosynthesis - Homo sapiens (human); hsa00250: Alanine, aspartate and glutamate metabolism - Homo sapiens (human); hsa00630: Glyoxylate and dicarboxylate metabolism - Homo sapiens (human); hsa00910: Nitrogen metabolism - Homo sapiens (human); hsa01100: Metabolic pathways - Homo sapiens (human); hsa01230: Biosynthesis of amino acids - Homo sapiens (human); hsa04217: Necroptosis …	GO:0000287: magnesium ion binding; GO:0001525: angiogenesis; GO:0004356: glutamate-ammonia ligase activity; GO:0004356: glutamate-ammonia ligase activity; GO:0005515: protein binding; GO:0005524: ATP binding; GO:0005634: nucleus; GO:0005737: cytoplasm; GO:0005739: mitochondrion; GO:0005791: rough endoplasmic reticulum; GO:0005829: cytosol; GO:0005829: cytosol; GO:0005886: plasma membrane; GO:0006…
ENSG00000247982	LINC00926	2543	2153	2441	4726	4033	4774	31.2837	34.478	32.6638	72.514	61.1382	50.4414	0.97316	2.97479e-27	2.4496e-25	false	15	57300365	57307769	+	lncRNA	long intergenic non-protein coding RNA 926 [Source:HGNC Symbol%3BAcc:HGNC:27514]
ENSG00000163563	MNDA	2422	1982	2319	3254	3767	4990	53.9845	57.5074	56.2242	90.4625	103.467	95.5273	0.86758	3.49929e-27	2.86694e-25	false	1	158831351	158849506	+	protein_coding	myeloid cell nuclear differentiation antigen [Source:HGNC Symbol%3BAcc:HGNC:7183]			GO:0002218: activation of innate immune response; GO:0003690: double-stranded DNA binding; GO:0005515: protein binding; GO:0005576: extracellular region; GO:0005654: nucleoplasm; GO:0005730: nucleolus; GO:0005730: nucleolus; GO:0005829: cytosol; GO:0006968: cellular defense response; GO:0006974: cellular response to DNA damage stimulus; GO:0030889: negative regulation of B cell proliferation; GO:…
ENSG00000164070	HSPA4L	724	502	672	1115	1051	1753	2.8567	2.5785	2.8842	5.4874	5.1103	5.9408	1.07132	4.26875e-27	3.47978e-25	up	4	127781821	127840733	+	protein_coding	heat shock protein family A (Hsp70) member 4 like [Source:HGNC Symbol%3BAcc:HGNC:17041]	K09485: HSP110; heat shock protein 110kDa	hsa04141: Protein processing in endoplasmic reticulum - Homo sapiens (human)	GO:0005524: ATP binding; GO:0005634: nucleus; GO:0005634: nucleus; GO:0005737: cytoplasm; GO:0005829: cytosol; GO:0005829: cytosol; GO:0006457: protein folding; GO:0006457: protein folding; GO:0006986: response to unfolded protein; GO:0140662: ATP-dependent protein folding chaperone
ENSG00000137642	SORL1	3633	2472	3147	4732	4769	5891	8.449	7.4836	7.9609	13.7259	13.6672	11.7669	0.7865	5.74875e-27	4.66281e-25	false	11	121452314	121633763	+	protein_coding	sortilin related receptor 1 [Source:HGNC Symbol%3BAcc:HGNC:11185]	K24498: SORL1; sortilin-related receptor		GO:0000139: Golgi membrane; GO:0001540: amyloid-beta binding; GO:0001540: amyloid-beta binding; GO:0002024: diet induced thermogenesis; GO:0004888: transmembrane signaling receptor activity; GO:0005041: low-density lipoprotein particle receptor activity; GO:0005515: protein binding; GO:0005615: extracellular space; GO:0005641: nuclear envelope lumen; GO:0005768: endosome; GO:0005769: early endoso…
ENSG00000105186	ANKRD27	1536	1215	1343	2121	1944	2819	8.8328	9.0951	8.4006	15.2126	13.7757	13.923	0.78173	6.31102e-27	5.0934e-25	false	19	32597006	32676597	-	protein_coding	ankyrin repeat domain 27 [Source:HGNC Symbol%3BAcc:HGNC:25310]	K20175: ANKRD27; ankyrin repeat domain-containing protein 27		GO:0000149: SNARE binding; GO:0005085: guanyl-nucleotide exchange factor activity; GO:0005085: guanyl-nucleotide exchange factor activity; GO:0005085: guanyl-nucleotide exchange factor activity; GO:0005096: GTPase activator activity; GO:0005515: protein binding; GO:0005764: lysosome; GO:0005769: early endosome; GO:0005769: early endosome; GO:0005770: late endosome; GO:0005770: late endosome; GO:0…
ENSG00000138835	RGS3	248	159	207	33	36	54	0.8511	0.7103	0.7727	0.1413	0.1522	0.1592	-2.28044	9.11782e-27	7.32224e-25	down	9	113444731	113597743	+	protein_coding	regulator of G protein signaling 3 [Source:HGNC Symbol%3BAcc:HGNC:9999]	K07524: RGS3; regulator of G-protein signalling 3	hsa04360: Axon guidance - Homo sapiens (human)	GO:0003924: GTPase activity; GO:0005096: GTPase activator activity; GO:0005515: protein binding; GO:0005634: nucleus; GO:0005829: cytosol; GO:0005886: plasma membrane; GO:0005886: plasma membrane; GO:0005886: plasma membrane; GO:0007165: signal transduction; GO:0007186: G protein-coupled receptor signaling pathway; GO:0008277: regulation of G protein-coupled receptor signaling pathway; GO:0009968…
ENSG00000135336	ORC3	1847	1438	1646	675	678	1108	20.3579	20.6324	19.7344	9.2795	9.2089	10.4891	-0.98273	1.05401e-26	8.42273e-25	false	6	87590067	87667453	+	protein_coding	origin recognition complex subunit 3 [Source:HGNC Symbol%3BAcc:HGNC:8489]	K02605: ORC3; origin recognition complex subunit 3	hsa04110: Cell cycle - Homo sapiens (human)	GO:0000781: chromosome, telomeric region; GO:0000785: chromatin; GO:0000808: origin recognition complex; GO:0003688: DNA replication origin binding; GO:0005515: protein binding; GO:0005654: nucleoplasm; GO:0005654: nucleoplasm; GO:0005656: nuclear pre-replicative complex; GO:0005664: nuclear origin of replication recognition complex; GO:0005664: nuclear origin of replication recognition complex; …
ENSG00000185198	PRSS57	2229	1597	1922	2755	3001	4001	92.3004	86.0842	86.5713	142.289	153.134	142.297	0.80221	1.45928e-26	1.16042e-24	false	19	685546	695498	-	protein_coding	serine protease 57 [Source:HGNC Symbol%3BAcc:HGNC:31397]	K23011: PRSS57, NSP4; serine protease 57 [EC:3.4.21.-]		GO:0004252: serine-type endopeptidase activity; GO:0005615: extracellular space; GO:0006508: proteolysis; GO:0008201: heparin binding; GO:0008236: serine-type peptidase activity; GO:0035578: azurophil granule lumen
ENSG00000140105	WARS1	10920	8281	9902	5153	5492	6917	77.5459	76.5498	76.4868	45.6407	48.0595	42.1877	-0.68645	1.54498e-26	1.22257e-24	false	14	100333790	100376805	-	protein_coding	tryptophanyl-tRNA synthetase 1 [Source:HGNC Symbol%3BAcc:HGNC:12729]	K01867: WARS, trpS; tryptophanyl-tRNA synthetase [EC:6.1.1.2]	hsa00970: Aminoacyl-tRNA biosynthesis - Homo sapiens (human)	GO:0001525: angiogenesis; GO:0001933: negative regulation of protein phosphorylation; GO:0004830: tryptophan-tRNA ligase activity; GO:0004830: tryptophan-tRNA ligase activity; GO:0004830: tryptophan-tRNA ligase activity; GO:0005515: protein binding; GO:0005524: ATP binding; GO:0005634: nucleus; GO:0005634: nucleus; GO:0005737: cytoplasm; GO:0005737: cytoplasm; GO:0005829: cytosol; GO:0005829: cyt…
ENSG00000138744	NAAA	395	340	366	745	630	1062	4.0373	4.5237	4.0691	9.4974	7.9349	9.3228	1.16501	1.86029e-26	1.46493e-24	up	4	75913660	75941013	-	protein_coding	N-acylethanolamine acid amidase [Source:HGNC Symbol%3BAcc:HGNC:736]	K13720: NAAA; N-(long-chain-acyl)ethanolamine deacylase [EC:3.5.1.60]		GO:0005737: cytoplasm; GO:0005764: lysosome; GO:0006631: fatty acid metabolic process; GO:0006631: fatty acid metabolic process; GO:0006670: sphingosine metabolic process; GO:0016042: lipid catabolic process; GO:0016810: hydrolase activity, acting on carbon-nitrogen (but not peptide) bonds; GO:0016810: hydrolase activity, acting on carbon-nitrogen (but not peptide) bonds; GO:0017040: N-acylsphing…
ENSG00000141837	CACNA1A	263	223	210	609	474	672	0.2751	0.3036	0.2389	0.7945	0.611	0.6037	1.37088	1.89351e-26	1.48389e-24	up	19	13206442	13633025	-	protein_coding	calcium voltage-gated channel subunit alpha1 A [Source:HGNC Symbol%3BAcc:HGNC:1388]	K04344: CACNA1A, CAV2.1; voltage-dependent calcium channel P/Q type alpha-1A	hsa04010: MAPK signaling pathway - Homo sapiens (human); hsa04020: Calcium signaling pathway - Homo sapiens (human); hsa04721: Synaptic vesicle cycle - Homo sapiens (human); hsa04723: Retrograde endocannabinoid signaling - Homo sapiens (human); hsa04724: Glutamatergic synapse - Homo sapiens (human); hsa04725: Cholinergic synapse - Homo sapiens (human); hsa04726: Serotonergic synapse - Homo sapien…	GO:0001540: amyloid-beta binding; GO:0005245: voltage-gated calcium channel activity; GO:0005245: voltage-gated calcium channel activity; GO:0005515: protein binding; GO:0005634: nucleus; GO:0005737: cytoplasm; GO:0005886: plasma membrane; GO:0005886: plasma membrane; GO:0005891: voltage-gated calcium channel complex; GO:0007204: positive regulation of cytosolic calcium ion concentration; GO:0007…
ENSG00000125505	MBOAT7	1931	1423	1645	2561	2548	3195	16.4696	15.799	15.2614	27.2437	26.7801	23.4047	0.77799	2.061e-26	1.60738e-24	false	19	54173412	54189882	-	protein_coding	membrane bound O-acyltransferase domain containing 7 [Source:HGNC Symbol%3BAcc:HGNC:15505]	K13516: MBOAT7; lysophospholipid acyltransferase 7 [EC:2.3.1.-]	hsa00564: Glycerophospholipid metabolism - Homo sapiens (human)	GO:0003841: 1-acylglycerol-3-phosphate O-acyltransferase activity; GO:0005515: protein binding; GO:0005783: endoplasmic reticulum; GO:0005789: endoplasmic reticulum membrane; GO:0006661: phosphatidylinositol biosynthetic process; GO:0006661: phosphatidylinositol biosynthetic process; GO:0008374: O-acyltransferase activity; GO:0008374: O-acyltransferase activity; GO:0008374: O-acyltransferase acti…
ENSG00000163931	TKT	11410	8613	9965	13299	13123	18569	54.1989	53.258	51.4884	78.7916	76.8158	75.7575	0.61907	3.90392e-26	3.03011e-24	false	3	53224712	53256052	-	protein_coding	transketolase [Source:HGNC Symbol%3BAcc:HGNC:11834]	K00615: E2.2.1.1, tktA, tktB; transketolase [EC:2.2.1.1]	hsa00030: Pentose phosphate pathway - Homo sapiens (human); hsa01100: Metabolic pathways - Homo sapiens (human); hsa01200: Carbon metabolism - Homo sapiens (human); hsa01230: Biosynthesis of amino acids - Homo sapiens (human)	GO:0000287: magnesium ion binding; GO:0004802: transketolase activity; GO:0004802: transketolase activity; GO:0005509: calcium ion binding; GO:0005515: protein binding; GO:0005654: nucleoplasm; GO:0005777: peroxisome; GO:0005789: endoplasmic reticulum membrane; GO:0005829: cytosol; GO:0006098: pentose-phosphate shunt; GO:0009052: pentose-phosphate shunt, non-oxidative branch; GO:0009052: pentose-…
ENSG00000113732	ATP6V0E1	1539	1252	1523	2159	2314	3520	43.1721	45.7187	46.472	75.5392	79.9907	84.8084	0.91039	4.11153e-26	3.17606e-24	false	5	172983771	173035445	+	protein_coding	ATPase H+ transporting V0 subunit e1 [Source:HGNC Symbol%3BAcc:HGNC:863]	K02153: ATPeV0E, ATP6H; V-type H+-transporting ATPase subunit e	hsa00190: Oxidative phosphorylation - Homo sapiens (human); hsa01100: Metabolic pathways - Homo sapiens (human); hsa04145: Phagosome - Homo sapiens (human); hsa04721: Synaptic vesicle cycle - Homo sapiens (human); hsa04966: Collecting duct acid secretion - Homo sapiens (human); hsa05110: Vibrio cholerae infection - Homo sapiens (human); hsa05120: Epithelial cell signaling in Helicobacter pylori i…	GO:0005515: protein binding; GO:0005765: lysosomal membrane; GO:0007035: vacuolar acidification; GO:0010008: endosome membrane; GO:0016021: integral component of membrane; GO:0016241: regulation of macroautophagy; GO:0030670: phagocytic vesicle membrane; GO:0033179: proton-transporting V-type ATPase, V0 domain; GO:0042625: ATPase-coupled ion transmembrane transporter activity; GO:0046961: proton-…
ENSG00000155093	PTPRN2	2171	1688	2011	2820	2977	3765	20.1293	20.3736	20.2819	32.6118	34.0142	29.9824	0.74466	4.81414e-26	3.70119e-24	false	7	157539056	158587823	-	protein_coding	protein tyrosine phosphatase receptor type N2 [Source:HGNC Symbol%3BAcc:HGNC:9677]	K07817: PTPRN; receptor-type tyrosine-protein phosphatase N [EC:3.1.3.48]	hsa04940: Type I diabetes mellitus - Homo sapiens (human)	GO:0005001: transmembrane receptor protein tyrosine phosphatase activity; GO:0005886: plasma membrane; GO:0005887: integral component of plasma membrane; GO:0006470: protein dephosphorylation; GO:0006629: lipid metabolic process; GO:0007269: neurotransmitter secretion; GO:0030141: secretory granule; GO:0030667: secretory granule membrane; GO:0030672: synaptic vesicle membrane; GO:0035773: insulin…
ENSG00000136250	AOAH	646	500	637	1011	1067	1305	8.2881	8.3506	8.8898	16.1782	16.8695	14.3803	0.96794	5.6821e-26	4.34787e-24	false	7	36512941	36724549	-	protein_coding	acyloxyacyl hydrolase [Source:HGNC Symbol%3BAcc:HGNC:548]	K01065: AOAH; acyloxyacyl hydrolase [EC:3.1.1.77]		GO:0005509: calcium ion binding; GO:0005509: calcium ion binding; GO:0005515: protein binding; GO:0005576: extracellular region; GO:0006631: fatty acid metabolic process; GO:0009104: lipopolysaccharide catabolic process; GO:0009104: lipopolysaccharide catabolic process; GO:0031410: cytoplasmic vesicle; GO:0043231: intracellular membrane-bounded organelle; GO:0050528: acyloxyacyl hydrolase activit…
ENSG00000185813	PCYT2	993	771	793	1468	1313	2118	6.5221	6.592	5.6655	12.0259	10.6271	11.948	0.96148	7.05992e-26	5.37681e-24	false	17	81900958	81911432	-	protein_coding	phosphate cytidylyltransferase 2%2C ethanolamine [Source:HGNC Symbol%3BAcc:HGNC:8756]	K00967: PCYT2; ethanolamine-phosphate cytidylyltransferase [EC:2.7.7.14]	hsa00440: Phosphonate and phosphinate metabolism - Homo sapiens (human); hsa00564: Glycerophospholipid metabolism - Homo sapiens (human); hsa01100: Metabolic pathways - Homo sapiens (human)	GO:0004306: ethanolamine-phosphate cytidylyltransferase activity; GO:0004306: ethanolamine-phosphate cytidylyltransferase activity; GO:0004306: ethanolamine-phosphate cytidylyltransferase activity; GO:0005515: protein binding; GO:0005575: cellular_component; GO:0005737: cytoplasm; GO:0005789: endoplasmic reticulum membrane; GO:0006646: phosphatidylethanolamine biosynthetic process; GO:0006646: ph…
ENSG00000103811	CTSH	2329	1806	2150	2965	3121	4594	7.6413	7.7133	7.6729	12.1332	12.6183	12.9455	0.79154	8.03117e-26	6.08792e-24	false	15	78921058	78949574	-	protein_coding	cathepsin H [Source:HGNC Symbol%3BAcc:HGNC:2535]	K01366: CTSH; cathepsin H [EC:3.4.22.16]	hsa04142: Lysosome - Homo sapiens (human); hsa04210: Apoptosis - Homo sapiens (human)	GO:0001656: metanephros development; GO:0001913: T cell mediated cytotoxicity; GO:0002250: adaptive immune response; GO:0002764: immune response-regulating signaling pathway; GO:0004175: endopeptidase activity; GO:0004177: aminopeptidase activity; GO:0004197: cysteine-type endopeptidase activity; GO:0004197: cysteine-type endopeptidase activity; GO:0004197: cysteine-type endopeptidase activity; G…
ENSG00000132386	SERPINF1	685	536	617	999	1045	1342	10.3405	10.5327	10.1312	18.8092	19.4392	17.3994	0.92032	1.23587e-25	9.32478e-24	false	17	1762029	1777565	+	protein_coding	serpin family F member 1 [Source:HGNC Symbol%3BAcc:HGNC:8824]	K19614: SERPINF1, PEDF; pigment epithelium-derived factor	hsa04310: Wnt signaling pathway - Homo sapiens (human)	GO:0001822: kidney development; GO:0004867: serine-type endopeptidase inhibitor activity; GO:0005515: protein binding; GO:0005576: extracellular region; GO:0005604: basement membrane; GO:0005615: extracellular space; GO:0005615: extracellular space; GO:0007568: aging; GO:0007614: short-term memory; GO:0010447: response to acidic pH; GO:0010596: negative regulation of endothelial cell migration; G…
ENSG00000117479	SLC19A2	453	313	376	706	655	962	4.6853	4.2141	4.2301	9.1074	8.3481	8.5456	1.06117	1.54152e-25	1.15771e-23	up	1	169463909	169485944	-	protein_coding	solute carrier family 19 member 2 [Source:HGNC Symbol%3BAcc:HGNC:10938]	K14610: SLC19A2_3, THTR; solute carrier family 19 (thiamine transporter), member 2/3	hsa04977: Vitamin digestion and absorption - Homo sapiens (human)	GO:0005515: protein binding; GO:0005886: plasma membrane; GO:0005886: plasma membrane; GO:0005886: plasma membrane; GO:0007283: spermatogenesis; GO:0008517: folic acid transmembrane transporter activity; GO:0015234: thiamine transmembrane transporter activity; GO:0015234: thiamine transmembrane transporter activity; GO:0015234: thiamine transmembrane transporter activity; GO:0015234: thiamine tra…
ENSG00000146416	AIG1	534	456	485	161	181	235	2.8588	3.1778	2.8243	1.075	1.1941	1.0805	-1.32316	1.80679e-25	1.35068e-23	down	6	143060496	143341058	+	protein_coding	androgen induced 1 [Source:HGNC Symbol%3BAcc:HGNC:21607]			GO:0005515: protein binding; GO:0005886: plasma membrane; GO:0012505: endomembrane system; GO:0016020: membrane; GO:0016021: integral component of membrane; GO:0016787: hydrolase activity; GO:0042758: long-chain fatty acid catabolic process
ENSG00000157193	LRP8	2076	1559	1761	3041	2534	3579	4.7642	4.6573	4.3959	8.7043	7.166	7.0543	0.80322	1.93237e-25	1.43136e-23	false	1	53242364	53328469	-	protein_coding	LDL receptor related protein 8 [Source:HGNC Symbol%3BAcc:HGNC:6700]	K20052: LRP8, APOER2; low-density lipoprotein receptor-related protein 8		GO:0001523: retinoid metabolic process; GO:0001540: amyloid-beta binding; GO:0004888: transmembrane signaling receptor activity; GO:0005041: low-density lipoprotein particle receptor activity; GO:0005509: calcium ion binding; GO:0005515: protein binding; GO:0005615: extracellular space; GO:0005875: microtubule associated complex; GO:0005886: plasma membrane; GO:0005886: plasma membrane; GO:000590…
ENSG00000172432	GTPBP2	2479	1929	2318	1112	1168	1360	23.6757	23.9819	24.0806	13.2461	13.7462	11.1557	-0.83845	1.9245e-25	1.43136e-23	false	6	43605316	43629264	-	protein_coding	GTP binding protein 2 [Source:HGNC Symbol%3BAcc:HGNC:4670]	K24888: GTPBP2; GTP-binding protein 2		GO:0003746: translation elongation factor activity; GO:0003924: GTPase activity; GO:0005515: protein binding; GO:0005525: GTP binding; GO:0005576: extracellular region; GO:0006414: translational elongation; GO:0008150: biological_process; GO:0031093: platelet alpha granule lumen; GO:0042802: identical protein binding
ENSG00000169403	PTAFR	728	559	604	1057	1144	1389	7.8086	7.8052	7.0471	14.1408	15.1211	12.7961	0.96786	2.14858e-25	1.58428e-23	false	1	28147166	28193936	-	protein_coding	platelet activating factor receptor [Source:HGNC Symbol%3BAcc:HGNC:9582]	K04279: PTAFR; platelet-activating factor receptor	hsa04020: Calcium signaling pathway - Homo sapiens (human); hsa04080: Neuroactive ligand-receptor interaction - Homo sapiens (human); hsa05150: Staphylococcus aureus infection - Homo sapiens (human)	GO:0001530: lipopolysaccharide binding; GO:0001875: lipopolysaccharide immune receptor activity; GO:0002693: positive regulation of cellular extravasation; GO:0004930: G protein-coupled receptor activity; GO:0004992: platelet activating factor receptor activity; GO:0005515: protein binding; GO:0005543: phospholipid binding; GO:0005886: plasma membrane; GO:0005887: integral component of plasma mem…
ENSG00000170801	HTRA3	2872	2073	2459	3749	3313	5217	39.0569	36.6976	36.3746	63.5893	55.5196	60.9348	0.76035	2.22535e-25	1.63346e-23	false	4	8269754	8307098	+	protein_coding	HtrA serine peptidase 3 [Source:HGNC Symbol%3BAcc:HGNC:30406]	K08785: HTRA3; HtrA serine peptidase 3 [EC:3.4.21.-]		GO:0004175: endopeptidase activity; GO:0004252: serine-type endopeptidase activity; GO:0005515: protein binding; GO:0005576: extracellular region; GO:0006508: proteolysis; GO:0006508: proteolysis; GO:0008236: serine-type peptidase activity; GO:0030512: negative regulation of transforming growth factor beta receptor signaling pathway; GO:0030514: negative regulation of BMP signaling pathway; GO:00…
ENSG00000118640	VAMP8	2244	1640	2100	2894	3267	4846	113.167	107.663	115.198	182.034	203.029	209.9	0.90591	2.91239e-25	2.12814e-23	false	2	85561562	85582031	+	protein_coding	vesicle associated membrane protein 8 [Source:HGNC Symbol%3BAcc:HGNC:12647]	K08512: VAMP8; vesicle-associated membrane protein 8	hsa04130: SNARE interactions in vesicular transport - Homo sapiens (human); hsa04140: Autophagy - animal - Homo sapiens (human); hsa04611: Platelet activation - Homo sapiens (human)	GO:0005484: SNAP receptor activity; GO:0005515: protein binding; GO:0005737: cytoplasm; GO:0005765: lysosomal membrane; GO:0005769: early endosome; GO:0005829: cytosol; GO:0005886: plasma membrane; GO:0005886: plasma membrane; GO:0005886: plasma membrane; GO:0006906: vesicle fusion; GO:0015031: protein transport; GO:0016020: membrane; GO:0016021: integral component of membrane; GO:0016240: autoph…
ENSG00000175197	DDIT3	694	497	623	216	250	279	23.9665	22.3422	23.4024	9.3037	10.6389	8.2752	-1.23431	4.25587e-25	3.09591e-23	down	12	57516588	57521737	-	protein_coding	DNA damage inducible transcript 3 [Source:HGNC Symbol%3BAcc:HGNC:2726]	K04452: DDIT3, GADD153; DNA damage-inducible transcript 3	hsa04010: MAPK signaling pathway - Homo sapiens (human); hsa04141: Protein processing in endoplasmic reticulum - Homo sapiens (human); hsa04210: Apoptosis - Homo sapiens (human); hsa04932: Non-alcoholic fatty liver disease - Homo sapiens (human); hsa05010: Alzheimer disease - Homo sapiens (human); hsa05012: Parkinson disease - Homo sapiens (human); hsa05014: Amyotrophic lateral sclerosis - Homo s…	GO:0000122: negative regulation of transcription by RNA polymerase II; GO:0000122: negative regulation of transcription by RNA polymerase II; GO:0000122: negative regulation of transcription by RNA polymerase II; GO:0000122: negative regulation of transcription by RNA polymerase II; GO:0000122: negative regulation of transcription by RNA polymerase II; GO:0000785: chromatin; GO:0000976: transcrip…	TF_bZIP
ENSG00000197747	S100A10	471	326	418	694	738	1053	21.0068	18.927	20.2788	38.606	40.561	40.3367	1.06714	4.31931e-25	3.12803e-23	up	1	151982915	151993859	-	protein_coding	S100 calcium binding protein A10 [Source:HGNC Symbol%3BAcc:HGNC:10487]	K17274: S100A10; protein S100-A10	hsa05132: Salmonella infection - Homo sapiens (human)	GO:0001765: membrane raft assembly; GO:0005509: calcium ion binding; GO:0005515: protein binding; GO:0005576: extracellular region; GO:0005615: extracellular space; GO:0005737: cytoplasm; GO:0005886: plasma membrane; GO:0006900: vesicle budding from membrane; GO:0010756: positive regulation of plasminogen activation; GO:0016020: membrane; GO:0016363: nuclear matrix; GO:0019897: extrinsic componen…
ENSG00000179406	LINC00174	670	584	651	264	243	274	2.5998	2.9499	2.7477	1.2777	1.1619	0.9132	-1.24143	9.68253e-25	6.98089e-23	down	7	66376044	66493566	-	lncRNA	long intergenic non-protein coding RNA 174 [Source:HGNC Symbol%3BAcc:HGNC:27788]
ENSG00000105374	NKG7	912	734	855	1290	1296	1721	44.6946	46.8254	45.5778	78.8508	78.2668	72.4392	0.82045	9.965e-25	7.15276e-23	false	19	51371606	51372701	-	protein_coding	natural killer cell granule protein 7 [Source:HGNC Symbol%3BAcc:HGNC:7830]			GO:0002420: natural killer cell mediated cytotoxicity directed against tumor cell target; GO:0005515: protein binding; GO:0005886: plasma membrane; GO:0005886: plasma membrane; GO:0005887: integral component of plasma membrane; GO:0006954: inflammatory response; GO:0019835: cytolysis; GO:0035710: CD4-positive, alpha-beta T cell activation; GO:0042267: natural killer cell mediated cytotoxicity; GO…
ENSG00000130164	LDLR	4095	3176	3647	5139	4861	6478	24.2496	24.4826	23.4917	37.9564	35.4723	32.9476	0.63354	1.05608e-24	7.54701e-23	false	19	11089462	11133820	+	protein_coding	low density lipoprotein receptor [Source:HGNC Symbol%3BAcc:HGNC:6547]	K12473: LDLR; low-density lipoprotein receptor	hsa04144: Endocytosis - Homo sapiens (human); hsa04913: Ovarian steroidogenesis - Homo sapiens (human); hsa04925: Aldosterone synthesis and secretion - Homo sapiens (human); hsa04927: Cortisol synthesis and secretion - Homo sapiens (human); hsa04934: Cushing syndrome - Homo sapiens (human); hsa04976: Bile secretion - Homo sapiens (human); hsa04979: Cholesterol metabolism - Homo sapiens (human); h…	GO:0001540: amyloid-beta binding; GO:0001618: virus receptor activity; GO:0001920: negative regulation of receptor recycling; GO:0002020: protease binding; GO:0005041: low-density lipoprotein particle receptor activity; GO:0005041: low-density lipoprotein particle receptor activity; GO:0005041: low-density lipoprotein particle receptor activity; GO:0005041: low-density lipoprotein particle recept…
ENSG00000132196	HSD17B7	361	256	322	603	543	870	3.4059	3.1441	3.3045	7.0958	6.3131	7.0499	1.13198	1.14858e-24	8.17205e-23	up	1	162790702	162812823	+	protein_coding	hydroxysteroid 17-beta dehydrogenase 7 [Source:HGNC Symbol%3BAcc:HGNC:5215]	K13373: HSD17B7; 17beta-estradiol 17-dehydrogenase / 3beta-hydroxysteroid 3-dehydrogenase [EC:1.1.1.62 1.1.1.270]	hsa00100: Steroid biosynthesis - Homo sapiens (human); hsa00140: Steroid hormone biosynthesis - Homo sapiens (human); hsa01100: Metabolic pathways - Homo sapiens (human); hsa04913: Ovarian steroidogenesis - Homo sapiens (human)	GO:0000253: 3-keto sterol reductase activity; GO:0000253: 3-keto sterol reductase activity; GO:0000253: 3-keto sterol reductase activity; GO:0004303: estradiol 17-beta-dehydrogenase activity; GO:0004303: estradiol 17-beta-dehydrogenase activity; GO:0005789: endoplasmic reticulum membrane; GO:0005789: endoplasmic reticulum membrane; GO:0005789: endoplasmic reticulum membrane; GO:0006695: cholester…
ENSG00000168256	NKIRAS2	2686	2076	2392	1304	1253	1673	21.8637	21.9974	21.1791	13.2389	12.5685	11.6962	-0.7193	1.30076e-24	9.21441e-23	false	17	42011382	42025644	+	protein_coding	NFKB inhibitor interacting Ras like 2 [Source:HGNC Symbol%3BAcc:HGNC:17898]	K17197: NKIRAS; NF-kappa-B inhibitor-interacting Ras-like protein		GO:0003924: GTPase activity; GO:0005525: GTP binding; GO:0005575: cellular_component; GO:0005737: cytoplasm; GO:0006954: inflammatory response; GO:0007249: I-kappaB kinase/NF-kappaB signaling; GO:0010803: regulation of tumor necrosis factor-mediated signaling pathway; GO:0032484: Ral protein signal transduction; GO:0032794: GTPase activating protein binding; GO:0043122: regulation of I-kappaB kin…
ENSG00000118855	MFSD1	2624	1955	2286	3284	3389	4242	22.6585	21.9755	21.4719	35.3693	36.0621	31.4608	0.71341	1.49553e-24	1.0548e-22	false	3	158732198	158829719	+	protein_coding	major facilitator superfamily domain containing 1 [Source:HGNC Symbol%3BAcc:HGNC:25874]			GO:0005764: lysosome; GO:0005764: lysosome; GO:0005765: lysosomal membrane; GO:0016021: integral component of membrane; GO:0022857: transmembrane transporter activity; GO:0042803: protein homodimerization activity; GO:0050821: protein stabilization; GO:0055085: transmembrane transport; GO:0061462: protein localization to lysosome
ENSG00000167460	TPM4	8297	6331	7713	9723	10106	13777	30.2619	30.0588	30.6003	44.2314	45.422	43.158	0.62445	2.05797e-24	1.44521e-22	false	19	16067021	16103002	+	protein_coding	tropomyosin 4 [Source:HGNC Symbol%3BAcc:HGNC:12013]	K10375: TPM4; tropomyosin 4	hsa04260: Cardiac muscle contraction - Homo sapiens (human); hsa04261: Adrenergic signaling in cardiomyocytes - Homo sapiens (human); hsa05410: Hypertrophic cardiomyopathy - Homo sapiens (human); hsa05414: Dilated cardiomyopathy - Homo sapiens (human)	GO:0001649: osteoblast differentiation; GO:0001725: stress fiber; GO:0002102: podosome; GO:0005509: calcium ion binding; GO:0005515: protein binding; GO:0005829: cytosol; GO:0005856: cytoskeleton; GO:0005862: muscle thin filament tropomyosin; GO:0005884: actin filament; GO:0005925: focal adhesion; GO:0006936: muscle contraction; GO:0007015: actin filament organization; GO:0008307: structural cons…
ENSG00000122223	CD244	329	272	301	542	577	856	5.1401	5.5318	5.1152	10.5615	11.1086	11.4863	1.15445	2.21488e-24	1.5487e-22	up	1	160830160	160862887	-	protein_coding	CD244 molecule [Source:HGNC Symbol%3BAcc:HGNC:18171]	K06582: CD244; natural killer cell receptor 2B4	hsa04650: Natural killer cell mediated cytotoxicity - Homo sapiens (human)	GO:0002250: adaptive immune response; GO:0002323: natural killer cell activation involved in immune response; GO:0002323: natural killer cell activation involved in immune response; GO:0005515: protein binding; GO:0005886: plasma membrane; GO:0007165: signal transduction; GO:0009897: external side of plasma membrane; GO:0009897: external side of plasma membrane; GO:0016021: integral component of …
ENSG00000174231	PRPF8	9344	7275	8839	5102	4716	6609	36.6833	37.1787	37.7456	24.9823	22.8151	22.2845	-0.59583	2.46675e-24	1.71741e-22	false	17	1650629	1684867	-	protein_coding	pre-mRNA processing factor 8 [Source:HGNC Symbol%3BAcc:HGNC:17340]	K12856: PRPF8, PRP8; pre-mRNA-processing factor 8	hsa03040: Spliceosome - Homo sapiens (human)	GO:0000244: spliceosomal tri-snRNP complex assembly; GO:0000244: spliceosomal tri-snRNP complex assembly; GO:0000375: RNA splicing, via transesterification reactions; GO:0000398: mRNA splicing, via spliceosome; GO:0000398: mRNA splicing, via spliceosome; GO:0003723: RNA binding; GO:0005515: protein binding; GO:0005634: nucleus; GO:0005634: nucleus; GO:0005654: nucleoplasm; GO:0005682: U5 snRNP; G…
ENSG00000130720	FIBCD1	506	364	404	749	771	987	5.6308	5.2729	4.8902	10.3958	10.5728	9.4335	1.01939	2.78087e-24	1.92783e-22	up	9	130902438	130939286	-	protein_coding	fibrinogen C domain containing 1 [Source:HGNC Symbol%3BAcc:HGNC:25922]			GO:0005102: signaling receptor binding; GO:0005515: protein binding; GO:0005615: extracellular space; GO:0007155: cell adhesion; GO:0008061: chitin binding; GO:0016020: membrane; GO:0016021: integral component of membrane; GO:0046872: metal ion binding; GO:0062023: collagen-containing extracellular matrix
ENSG00000013441	CLK1	3447	2724	3202	1807	1575	2184	30.4051	31.2779	30.7223	19.8801	17.1198	16.5459	-0.71367	2.89242e-24	1.99663e-22	false	2	200853009	200864691	-	protein_coding	CDC like kinase 1 [Source:HGNC Symbol%3BAcc:HGNC:2068]	K23561: CLK1_4; dual specificity protein kinase CLK1/4 [EC:2.7.12.1]	hsa05134: Legionellosis - Homo sapiens (human)	GO:0004674: protein serine/threonine kinase activity; GO:0004674: protein serine/threonine kinase activity; GO:0004712: protein serine/threonine/tyrosine kinase activity; GO:0004713: protein tyrosine kinase activity; GO:0004715: non-membrane spanning protein tyrosine kinase activity; GO:0005515: protein binding; GO:0005524: ATP binding; GO:0005634: nucleus; GO:0005737: cytoplasm; GO:0006468: prot…
ENSG00000265241	RBM8A	2924	2296	2749	1265	1418	1598	24.803	25.3527	25.3646	13.3836	14.8223	11.6422	-0.84841	3.15005e-24	2.16526e-22	false	1	145921556	145927678	-	protein_coding	RNA binding motif protein 8A [Source:HGNC Symbol%3BAcc:HGNC:9905]	K12876: RBM8A, Y14; RNA-binding protein 8A	hsa03013: Nucleocytoplasmic transport - Homo sapiens (human); hsa03015: mRNA surveillance pathway - Homo sapiens (human); hsa03040: Spliceosome - Homo sapiens (human)	GO:0000184: nuclear-transcribed mRNA catabolic process, nonsense-mediated decay; GO:0000381: regulation of alternative mRNA splicing, via spliceosome; GO:0000398: mRNA splicing, via spliceosome; GO:0000398: mRNA splicing, via spliceosome; GO:0003723: RNA binding; GO:0003723: RNA binding; GO:0003729: mRNA binding; GO:0003729: mRNA binding; GO:0005515: protein binding; GO:0005634: nucleus; GO:00056…
ENSG00000005381	MPO	92087	68258	79680	116907	101944	168209	938.878	905.919	883.664	1486.64	1280.81	1472.96	0.71381	5.75355e-24	3.93815e-22	false	17	58269855	58280935	-	protein_coding	myeloperoxidase [Source:HGNC Symbol%3BAcc:HGNC:7218]	K10789: MPO; myeloperoxidase [EC:1.11.2.2]	hsa00983: Drug metabolism - other enzymes - Homo sapiens (human); hsa04145: Phagosome - Homo sapiens (human); hsa04613: Neutrophil extracellular trap formation - Homo sapiens (human); hsa05202: Transcriptional misregulation in cancer - Homo sapiens (human); hsa05221: Acute myeloid leukemia - Homo sapiens (human)	GO:0001878: response to yeast; GO:0002149: hypochlorous acid biosynthetic process; GO:0002679: respiratory burst involved in defense response; GO:0003682: chromatin binding; GO:0004601: peroxidase activity; GO:0004601: peroxidase activity; GO:0005515: protein binding; GO:0005576: extracellular region; GO:0005615: extracellular space; GO:0005615: extracellular space; GO:0005615: extracellular spac…
ENSG00000116574	RHOU	1502	1241	1482	643	711	852	17.0981	18.3897	18.3507	9.1294	9.9738	8.3301	-0.89749	7.31498e-24	4.98587e-22	false	1	228735479	228746664	+	protein_coding	ras homolog family member U [Source:HGNC Symbol%3BAcc:HGNC:17794]	K07865: RHOU, WRCH1; Ras homolog gene family, member U		GO:0000082: G1/S transition of mitotic cell cycle; GO:0000139: Golgi membrane; GO:0002102: podosome; GO:0003924: GTPase activity; GO:0005085: guanyl-nucleotide exchange factor activity; GO:0005515: protein binding; GO:0005525: GTP binding; GO:0005829: cytosol; GO:0005886: plasma membrane; GO:0005925: focal adhesion; GO:0006897: endocytosis; GO:0007010: cytoskeleton organization; GO:0007163: estab…
ENSG00000133246	PRAM1	1495	1256	1423	701	581	690	20.5038	22.4237	21.2287	11.9913	9.8193	8.1278	-1.03315	8.0243e-24	5.44645e-22	down	19	8490056	8502640	-	protein_coding	PML-RARA regulated adaptor molecule 1 [Source:HGNC Symbol%3BAcc:HGNC:30091]	K19994: PRAM1; PML-RARA-regulated adapter molecule 1		GO:0005515: protein binding; GO:0005886: plasma membrane; GO:0007229: integrin-mediated signaling pathway; GO:0008289: lipid binding; GO:0019901: protein kinase binding; GO:0032991: protein-containing complex; GO:0043313: regulation of neutrophil degranulation; GO:0050852: T cell receptor signaling pathway; GO:0072659: protein localization to plasma membrane
ENSG00000166794	PPIB	3339	2655	3322	4307	4892	6939	34.4949	35.7049	37.3306	55.4969	62.2783	61.5697	0.81904	8.44666e-24	5.70924e-22	false	15	64155740	64163134	-	protein_coding	peptidylprolyl isomerase B [Source:HGNC Symbol%3BAcc:HGNC:9255]	K03768: PPIB, ppiB; peptidyl-prolyl cis-trans isomerase B (cyclophilin B) [EC:5.2.1.8]		GO:0000413: protein peptidyl-prolyl isomerization; GO:0000413: protein peptidyl-prolyl isomerization; GO:0000413: protein peptidyl-prolyl isomerization; GO:0003723: RNA binding; GO:0003755: peptidyl-prolyl cis-trans isomerase activity; GO:0003755: peptidyl-prolyl cis-trans isomerase activity; GO:0003755: peptidyl-prolyl cis-trans isomerase activity; GO:0003755: peptidyl-prolyl cis-trans isomerase…
ENSG00000115339	GALNT3	340	275	299	547	581	786	3.3441	3.5209	3.1989	6.7104	7.0419	6.6398	1.09885	8.77389e-24	5.90581e-22	up	2	165747588	165794659	-	protein_coding	polypeptide N-acetylgalactosaminyltransferase 3 [Source:HGNC Symbol%3BAcc:HGNC:4125]	K00710: GALNT; polypeptide N-acetylgalactosaminyltransferase [EC:2.4.1.41]	hsa00512: Mucin type O-glycan biosynthesis - Homo sapiens (human); hsa00514: Other types of O-glycan biosynthesis - Homo sapiens (human); hsa01100: Metabolic pathways - Homo sapiens (human)	GO:0000139: Golgi membrane; GO:0004653: polypeptide N-acetylgalactosaminyltransferase activity; GO:0004653: polypeptide N-acetylgalactosaminyltransferase activity; GO:0004653: polypeptide N-acetylgalactosaminyltransferase activity; GO:0004653: polypeptide N-acetylgalactosaminyltransferase activity; GO:0004653: polypeptide N-acetylgalactosaminyltransferase activity; GO:0005509: calcium ion binding…
ENSG00000157514	TSC22D3	3105	2341	2567	3739	3710	5376	28.2724	27.7477	25.4246	42.4632	41.6282	42.0429	0.70956	9.71605e-24	6.51297e-22	false	X	107713221	107777342	-	protein_coding	TSC22 domain family member 3 [Source:HGNC Symbol%3BAcc:HGNC:3051]			GO:0005515: protein binding; GO:0005634: nucleus; GO:0005829: cytosol; GO:0006357: regulation of transcription by RNA polymerase II; GO:0006970: response to osmotic stress; GO:0070236: negative regulation of activation-induced cell death of T cells	TSC22
ENSG00000185551	NR2F2	886	614	682	1288	1109	1629	6.1751	5.5707	5.1704	11.1966	9.5248	9.7514	0.92306	1.01137e-23	6.75165e-22	false	15	96325938	96340263	+	protein_coding	nuclear receptor subfamily 2 group F member 2 [Source:HGNC Symbol%3BAcc:HGNC:7976]	K08548: NR2F2, TFCOUP2; COUP transcription factor 2		GO:0000122: negative regulation of transcription by RNA polymerase II; GO:0000122: negative regulation of transcription by RNA polymerase II; GO:0000978: RNA polymerase II cis-regulatory region sequence-specific DNA binding; GO:0001893: maternal placenta development; GO:0001937: negative regulation of endothelial cell proliferation; GO:0001972: retinoic acid binding; GO:0001972: retinoic acid bin…	RXR-like
ENSG00000183856	IQGAP3	1060	874	1022	470	363	602	7.0964	7.6167	7.4423	3.9245	2.9947	3.4615	-1.01607	1.09577e-23	7.2851e-22	down	1	156525405	156572604	-	protein_coding	IQ motif containing GTPase activating protein 3 [Source:HGNC Symbol%3BAcc:HGNC:20669]	K05767: IQGAP2_3; Ras GTPase-activating-like protein IQGAP2/3	hsa04810: Regulation of actin cytoskeleton - Homo sapiens (human)	GO:0000082: G1/S transition of mitotic cell cycle; GO:0001934: positive regulation of protein phosphorylation; GO:0005096: GTPase activator activity; GO:0005515: protein binding; GO:0005516: calmodulin binding; GO:0005516: calmodulin binding; GO:0005737: cytoplasm; GO:0005829: cytosol; GO:0005911: cell-cell junction; GO:0006468: protein phosphorylation; GO:0007265: Ras protein signal transduction…
ENSG00000132205	EMILIN2	780	568	719	1078	1078	1466	5.4422	5.1589	5.4568	9.3812	9.2686	8.7851	0.84834	1.12584e-23	7.45442e-22	false	18	2847006	2916003	+	protein_coding	elastin microfibril interfacer 2 [Source:HGNC Symbol%3BAcc:HGNC:19881]	K24246: EMILIN; emilin		GO:0005515: protein binding; GO:0005576: extracellular region; GO:0005581: collagen trimer; GO:0008217: regulation of blood pressure; GO:0030023: extracellular matrix constituent conferring elasticity; GO:0030023: extracellular matrix constituent conferring elasticity; GO:0030194: positive regulation of blood coagulation; GO:0030336: negative regulation of cell migration; GO:0033627: cell adhesio…
ENSG00000205213	LGR4	266	188	243	467	431	677	1.8892	1.7382	1.8773	4.1369	3.7722	4.1298	1.20684	1.17059e-23	7.71926e-22	up	11	27365961	27472790	-	protein_coding	leucine rich repeat containing G protein-coupled receptor 4 [Source:HGNC Symbol%3BAcc:HGNC:13299]	K04309: LGR4, GPR48; leucine-rich repeat-containing G protein-coupled receptor 4	hsa04310: Wnt signaling pathway - Homo sapiens (human)	GO:0001649: osteoblast differentiation; GO:0001818: negative regulation of cytokine production; GO:0001942: hair follicle development; GO:0004888: transmembrane signaling receptor activity; GO:0004888: transmembrane signaling receptor activity; GO:0005515: protein binding; GO:0005886: plasma membrane; GO:0005887: integral component of plasma membrane; GO:0005887: integral component of plasma memb…
ENSG00000100353	EIF3D	9347	6951	8603	4456	4754	5741	110.643	107.109	110.772	65.7892	69.3465	58.3677	-0.68841	1.26319e-23	8.29614e-22	false	22	36510855	36529184	-	protein_coding	eukaryotic translation initiation factor 3 subunit D [Source:HGNC Symbol%3BAcc:HGNC:3278]	K03251: EIF3D; translation initiation factor 3 subunit D		GO:0001732: formation of cytoplasmic translation initiation complex; GO:0002191: cap-dependent translational initiation; GO:0003723: RNA binding; GO:0003723: RNA binding; GO:0003743: translation initiation factor activity; GO:0003743: translation initiation factor activity; GO:0005515: protein binding; GO:0005829: cytosol; GO:0005852: eukaryotic translation initiation factor 3 complex; GO:0005852…
ENSG00000126561	STAT5A	1266	1000	1136	1666	1610	2340	8.9494	9.202	8.735	14.6889	14.0248	14.2072	0.75341	1.53603e-23	1.00474e-21	false	17	42287547	42311943	+	protein_coding	signal transducer and activator of transcription 5A [Source:HGNC Symbol%3BAcc:HGNC:11366]	K11223: STAT5A; signal transducer and activator of transcription 5A	hsa04012: ErbB signaling pathway - Homo sapiens (human); hsa04217: Necroptosis - Homo sapiens (human); hsa04630: JAK-STAT signaling pathway - Homo sapiens (human); hsa04658: Th1 and Th2 cell differentiation - Homo sapiens (human); hsa04659: Th17 cell differentiation - Homo sapiens (human); hsa04917: Prolactin signaling pathway - Homo sapiens (human); hsa04933: AGE-RAGE signaling pathway in diabet…	GO:0000785: chromatin; GO:0000978: RNA polymerase II cis-regulatory region sequence-specific DNA binding; GO:0000981: DNA-binding transcription factor activity, RNA polymerase II-specific; GO:0000981: DNA-binding transcription factor activity, RNA polymerase II-specific; GO:0001938: positive regulation of endothelial cell proliferation; GO:0003700: DNA-binding transcription factor activity; GO:00…	STAT
ENSG00000152270	PDE3B	674	579	717	1116	1104	1391	2.6167	2.9261	3.0279	5.4039	5.2817	4.6382	0.91335	1.79693e-23	1.17067e-21	false	11	14643804	14872044	+	protein_coding	phosphodiesterase 3B [Source:HGNC Symbol%3BAcc:HGNC:8779]	K13296: PDE3B; cGMP-inhibited 3',5'-cyclic phosphodiesterase B [EC:3.1.4.17]	hsa00230: Purine metabolism - Homo sapiens (human); hsa01100: Metabolic pathways - Homo sapiens (human); hsa04022: cGMP-PKG signaling pathway - Homo sapiens (human); hsa04024: cAMP signaling pathway - Homo sapiens (human); hsa04371: Apelin signaling pathway - Homo sapiens (human); hsa04910: Insulin signaling pathway - Homo sapiens (human); hsa04914: Progesterone-mediated oocyte maturation - Homo …	GO:0001525: angiogenesis; GO:0004114: 3',5'-cyclic-nucleotide phosphodiesterase activity; GO:0004114: 3',5'-cyclic-nucleotide phosphodiesterase activity; GO:0004114: 3',5'-cyclic-nucleotide phosphodiesterase activity; GO:0004115: 3',5'-cyclic-AMP phosphodiesterase activity; GO:0004115: 3',5'-cyclic-AMP phosphodiesterase activity; GO:0004115: 3',5'-cyclic-AMP phosphodiesterase activity; GO:0004119…
ENSG00000131721	RHOXF2	1844	1326	1681	2367	2450	3903	29.2241	27.3558	28.9784	46.788	47.8474	53.1264	0.86979	1.8094e-23	1.17408e-21	false	X	120158613	120165630	+	protein_coding	Rhox homeobox family member 2 [Source:HGNC Symbol%3BAcc:HGNC:30011]	K24903: RHOXF2; rhox homeobox family member 2		GO:0000785: chromatin; GO:0000977: RNA polymerase II transcription regulatory region sequence-specific DNA binding; GO:0000981: DNA-binding transcription factor activity, RNA polymerase II-specific; GO:0000981: DNA-binding transcription factor activity, RNA polymerase II-specific; GO:0005515: protein binding; GO:0005634: nucleus; GO:0006357: regulation of transcription by RNA polymerase II; GO:00…	Homeobox
ENSG00000168615	ADAM9	1783	1343	1600	2190	2245	3111	4.5457	4.4571	4.4371	6.9638	7.0531	6.8121	0.70996	2.2351e-23	1.44453e-21	false	8	38996754	39105445	+	protein_coding	ADAM metallopeptidase domain 9 [Source:HGNC Symbol%3BAcc:HGNC:216]	K06834: ADAM9; disintegrin and metalloproteinase domain-containing protein 9 [EC:3.4.24.-]		GO:0004222: metalloendopeptidase activity; GO:0004222: metalloendopeptidase activity; GO:0004222: metalloendopeptidase activity; GO:0005080: protein kinase C binding; GO:0005178: integrin binding; GO:0005178: integrin binding; GO:0005178: integrin binding; GO:0005178: integrin binding; GO:0005515: protein binding; GO:0005518: collagen binding; GO:0005615: extracellular space; GO:0005615: extracel…
ENSG00000069869	NEDD4	601	562	581	231	207	309	3.0021	3.6543	3.1568	1.4392	1.2742	1.3257	-1.20016	2.29178e-23	1.47529e-21	down	15	55826922	55993660	-	protein_coding	NEDD4 E3 ubiquitin protein ligase [Source:HGNC Symbol%3BAcc:HGNC:7727]	K10591: NEDD4, RSP5; E3 ubiquitin-protein ligase NEDD4 [EC:2.3.2.26]	hsa04120: Ubiquitin mediated proteolysis - Homo sapiens (human); hsa04144: Endocytosis - Homo sapiens (human); hsa04530: Tight junction - Homo sapiens (human); hsa05169: Epstein-Barr virus infection - Homo sapiens (human)	GO:0000151: ubiquitin ligase complex; GO:0000209: protein polyubiquitination; GO:0000785: chromatin; GO:0005515: protein binding; GO:0005634: nucleus; GO:0005737: cytoplasm; GO:0005737: cytoplasm; GO:0005794: Golgi apparatus; GO:0005829: cytosol; GO:0005829: cytosol; GO:0005886: plasma membrane; GO:0005886: plasma membrane; GO:0005938: cell cortex; GO:0006511: ubiquitin-dependent protein cataboli…
ENSG00000133816	MICAL2	260	175	237	49	47	78	0.5812	0.5092	0.5763	0.1366	0.1295	0.1498	-1.91543	2.40027e-23	1.53902e-21	down	11	12094008	12359144	+	protein_coding	microtubule associated monooxygenase%2C calponin and LIM domain containing 2 [Source:HGNC Symbol%3BAcc:HGNC:24693]	K19947: MICAL; F-actin monooxygenase [EC:1.14.13.225]		GO:0001947: heart looping; GO:0003779: actin binding; GO:0003779: actin binding; GO:0005515: protein binding; GO:0005634: nucleus; GO:0005737: cytoplasm; GO:0007010: cytoskeleton organization; GO:0007507: heart development; GO:0016174: NAD(P)H oxidase H2O2-forming activity; GO:0016491: oxidoreductase activity; GO:0016709: oxidoreductase activity, acting on paired donors, with incorporation or red…
ENSG00000164236	ANKRD33B	1200	828	1078	1612	1662	2047	5.3931	4.8441	5.2699	9.036	9.2045	7.9014	0.82639	2.53876e-23	1.62141e-21	false	5	10564070	10657816	+	protein_coding	ankyrin repeat domain 33B [Source:HGNC Symbol%3BAcc:HGNC:35240]
ENSG00000069482	GAL	695	537	646	1106	988	1284	24.1302	24.2704	24.397	47.8947	42.2713	38.289	0.891	3.18724e-23	2.02759e-21	false	11	68683779	68691175	+	protein_coding	galanin and GMAP prepropeptide [Source:HGNC Symbol%3BAcc:HGNC:4114]	K05244: GAL; galanin	hsa04080: Neuroactive ligand-receptor interaction - Homo sapiens (human)	GO:0004966: galanin receptor activity; GO:0005184: neuropeptide hormone activity; GO:0005184: neuropeptide hormone activity; GO:0005184: neuropeptide hormone activity; GO:0005515: protein binding; GO:0005576: extracellular region; GO:0005615: extracellular space; GO:0005615: extracellular space; GO:0005794: Golgi apparatus; GO:0006954: inflammatory response; GO:0007218: neuropeptide signaling pat…
ENSG00000233355	CHRM3-AS2	909	822	922	423	318	438	4.368	5.1418	4.8192	2.5352	1.883	1.8077	-1.13365	3.39192e-23	2.14936e-21	down	1	239703381	239770130	-	lncRNA	CHRM3 antisense RNA 2 [Source:HGNC Symbol%3BAcc:HGNC:43725]
ENSG00000041353	RAB27B	215	155	250	445	428	703	1.3565	1.273	1.7157	3.5018	3.3276	3.8094	1.37139	3.44186e-23	2.17252e-21	up	18	54717860	54895516	+	protein_coding	RAB27B%2C member RAS oncogene family [Source:HGNC Symbol%3BAcc:HGNC:9767]	K07886: RAB27B; Ras-related protein Rab-27B	hsa04972: Pancreatic secretion - Homo sapiens (human)	GO:0003924: GTPase activity; GO:0003925: G protein activity; GO:0005515: protein binding; GO:0005525: GTP binding; GO:0005525: GTP binding; GO:0005525: GTP binding; GO:0005770: late endosome; GO:0005794: Golgi apparatus; GO:0005795: Golgi stack; GO:0005886: plasma membrane; GO:0006887: exocytosis; GO:0016192: vesicle-mediated transport; GO:0016324: apical plasma membrane; GO:0019003: GDP binding;…
ENSG00000172232	AZU1	2320	1766	1866	3344	3013	3758	58.7625	58.2275	51.4104	105.641	94.0424	81.7525	0.81293	3.69942e-23	2.32605e-21	false	19	825097	832018	+	protein_coding	azurocidin 1 [Source:HGNC Symbol%3BAcc:HGNC:913]	K24665: AZU1; azurocidin	hsa04613: Neutrophil extracellular trap formation - Homo sapiens (human)	GO:0001774: microglial cell activation; GO:0004252: serine-type endopeptidase activity; GO:0005515: protein binding; GO:0005576: extracellular region; GO:0005576: extracellular region; GO:0005615: extracellular space; GO:0006508: proteolysis; GO:0006954: inflammatory response; GO:0007205: protein kinase C-activating G protein-coupled receptor signaling pathway; GO:0008201: heparin binding; GO:000…
ENSG00000083444	PLOD1	1999	1620	1771	2623	2569	3337	16.9598	17.8916	16.3438	27.7564	26.8587	24.3163	0.70021	4.15649e-23	2.60334e-21	false	1	11934205	11975538	+	protein_coding	procollagen-lysine%2C2-oxoglutarate 5-dioxygenase 1 [Source:HGNC Symbol%3BAcc:HGNC:9081]	K00473: PLOD1; procollagen-lysine,2-oxoglutarate 5-dioxygenase 1 [EC:1.14.11.4]	hsa00310: Lysine degradation - Homo sapiens (human); hsa01100: Metabolic pathways - Homo sapiens (human)	GO:0001666: response to hypoxia; GO:0005506: iron ion binding; GO:0005515: protein binding; GO:0005783: endoplasmic reticulum; GO:0005789: endoplasmic reticulum membrane; GO:0008475: procollagen-lysine 5-dioxygenase activity; GO:0008475: procollagen-lysine 5-dioxygenase activity; GO:0008475: procollagen-lysine 5-dioxygenase activity; GO:0008475: procollagen-lysine 5-dioxygenase activity; GO:00085…
ENSG00000174669	SLC29A2	861	672	762	1461	1291	1529	14.2874	14.516	13.7541	30.2383	26.3991	21.7917	0.95137	4.34729e-23	2.71238e-21	false	11	66362521	66372214	-	protein_coding	solute carrier family 29 member 2 [Source:HGNC Symbol%3BAcc:HGNC:11004]	K15014: SLC29A1_2_3, ENT1_2_3; solute carrier family 29 (equilibrative nucleoside transporter), member 1/2/3	hsa05034: Alcoholism - Homo sapiens (human)	GO:0001504: neurotransmitter uptake; GO:0005326: neurotransmitter transmembrane transporter activity; GO:0005326: neurotransmitter transmembrane transporter activity; GO:0005337: nucleoside transmembrane transporter activity; GO:0005337: nucleoside transmembrane transporter activity; GO:0005730: nucleolus; GO:0005886: plasma membrane; GO:0005886: plasma membrane; GO:0005887: integral component of…
ENSG00000127804	METTL16	1697	1243	1484	715	733	1018	8.5735	8.1747	8.1552	4.5054	4.5634	4.4173	-0.80674	4.68785e-23	2.91365e-21	false	17	2405562	2511891	-	protein_coding	methyltransferase 16%2C N6-methyladenosine [Source:HGNC Symbol%3BAcc:HGNC:28484]	K11393: METTL16, METT10D; U6 snRNA m6A methyltransferase [EC:2.1.1.346]		GO:0001734: mRNA (N6-adenosine)-methyltransferase activity; GO:0003723: RNA binding; GO:0003723: RNA binding; GO:0005634: nucleus; GO:0005634: nucleus; GO:0005737: cytoplasm; GO:0006402: mRNA catabolic process; GO:0006556: S-adenosylmethionine biosynthetic process; GO:0006556: S-adenosylmethionine biosynthetic process; GO:0010608: post-transcriptional regulation of gene expression; GO:0030629: U6…
ENSG00000100300	TSPO	1006	743	892	1305	1494	2215	31.9314	30.6997	30.7973	51.6639	58.4364	60.3846	0.95036	6.48543e-23	4.01552e-21	false	22	43151547	43163242	+	protein_coding	translocator protein [Source:HGNC Symbol%3BAcc:HGNC:1158]	K05770: TSPO, BZRP; translocator protein	hsa04080: Neuroactive ligand-receptor interaction - Homo sapiens (human); hsa04979: Cholesterol metabolism - Homo sapiens (human); hsa05166: Human T-cell leukemia virus 1 infection - Homo sapiens (human)	GO:0005497: androgen binding; GO:0005515: protein binding; GO:0005739: mitochondrion; GO:0005741: mitochondrial outer membrane; GO:0005783: endoplasmic reticulum; GO:0005829: cytosol; GO:0006626: protein targeting to mitochondrion; GO:0006700: C21-steroid hormone biosynthetic process; GO:0006783: heme biosynthetic process; GO:0006820: anion transport; GO:0006821: chloride transport; GO:0007568: a…
ENSG00000066322	ELOVL1	1297	992	1220	1668	1690	2397	23.3603	23.2582	23.9015	37.4706	37.5092	37.0799	0.74653	7.43916e-23	4.58852e-21	false	1	43363398	43368074	-	protein_coding	ELOVL fatty acid elongase 1 [Source:HGNC Symbol%3BAcc:HGNC:14418]	K10247: ELOVL1; elongation of very long chain fatty acids protein 1 [EC:2.3.1.199]	hsa00062: Fatty acid elongation - Homo sapiens (human); hsa01040: Biosynthesis of unsaturated fatty acids - Homo sapiens (human); hsa01100: Metabolic pathways - Homo sapiens (human); hsa01212: Fatty acid metabolism - Homo sapiens (human)	GO:0005515: protein binding; GO:0005783: endoplasmic reticulum; GO:0005789: endoplasmic reticulum membrane; GO:0006636: unsaturated fatty acid biosynthetic process; GO:0009922: fatty acid elongase activity; GO:0009922: fatty acid elongase activity; GO:0009922: fatty acid elongase activity; GO:0016020: membrane; GO:0019367: fatty acid elongation, saturated fatty acid; GO:0019367: fatty acid elonga…
ENSG00000228716	DHFR	2634	1989	2377	1033	1058	1711	26.9525	26.4937	26.4569	13.1838	13.3408	15.0371	-0.85945	7.87219e-23	4.83722e-21	false	5	80626226	80654983	-	protein_coding	dihydrofolate reductase [Source:HGNC Symbol%3BAcc:HGNC:2861]	K00287: DHFR, folA; dihydrofolate reductase [EC:1.5.1.3]	hsa00670: One carbon pool by folate - Homo sapiens (human); hsa00790: Folate biosynthesis - Homo sapiens (human); hsa01100: Metabolic pathways - Homo sapiens (human); hsa01240: Biosynthesis of cofactors - Homo sapiens (human); hsa01523: Antifolate resistance - Homo sapiens (human)	GO:0000900: mRNA regulatory element binding translation repressor activity; GO:0003729: mRNA binding; GO:0004146: dihydrofolate reductase activity; GO:0004146: dihydrofolate reductase activity; GO:0004146: dihydrofolate reductase activity; GO:0004146: dihydrofolate reductase activity; GO:0005542: folic acid binding; GO:0005739: mitochondrion; GO:0005739: mitochondrion; GO:0005829: cytosol; GO:000…
ENSG00000167895	TMC8	322	262	290	86	92	111	2.267	2.4012	2.2209	0.7552	0.7982	0.6712	-1.558	1.09891e-22	6.72698e-21	down	17	78130770	78142968	+	protein_coding	transmembrane channel like 8 [Source:HGNC Symbol%3BAcc:HGNC:20474]	K21988: TMC; transmembrane channel-like protein		GO:0001558: regulation of cell growth; GO:0005515: protein binding; GO:0005615: extracellular space; GO:0005737: cytoplasm; GO:0005783: endoplasmic reticulum; GO:0005789: endoplasmic reticulum membrane; GO:0005794: Golgi apparatus; GO:0005887: integral component of plasma membrane; GO:0008381: mechanosensitive ion channel activity; GO:0031333: negative regulation of protein-containing complex ass…
ENSG00000138821	SLC39A8	2105	1674	2018	2725	2675	4145	11.2014	11.5958	11.6807	18.0861	17.5411	18.9443	0.74275	1.24754e-22	7.60812e-21	false	4	102251080	102431258	-	protein_coding	solute carrier family 39 member 8 [Source:HGNC Symbol%3BAcc:HGNC:20862]	K14714: SLC39A8, ZIP8; solute carrier family 39 (zinc transporter), member 8	hsa04216: Ferroptosis - Homo sapiens (human); hsa05010: Alzheimer disease - Homo sapiens (human); hsa05012: Parkinson disease - Homo sapiens (human)	GO:0005381: iron ion transmembrane transporter activity; GO:0005384: manganese ion transmembrane transporter activity; GO:0005385: zinc ion transmembrane transporter activity; GO:0005385: zinc ion transmembrane transporter activity; GO:0005385: zinc ion transmembrane transporter activity; GO:0005385: zinc ion transmembrane transporter activity; GO:0005765: lysosomal membrane; GO:0005886: plasma m…
ENSG00000290770	MFSD14CP	1703	1346	1539	813	752	912	6.3301	6.5127	6.2224	3.7691	3.4445	2.9115	-0.84296	1.81955e-22	1.1055e-20	false	9	96887373	97013708	-	lncRNA	major facilitator superfamily domain containing 14C%2C pseudogene [Source:HGNC Symbol%3BAcc:HGNC:23672]
ENSG00000087842	PIR	113	99	135	304	286	622	2.0304	2.3156	2.6385	6.8129	6.3326	9.5989	1.79573	1.87822e-22	1.13688e-20	up	X	15384799	15493564	-	protein_coding	pirin [Source:HGNC Symbol%3BAcc:HGNC:30048]	K06911: PIR; quercetin 2,3-dioxygenase [EC:1.13.11.24]		GO:0003712: transcription coregulator activity; GO:0005515: protein binding; GO:0005634: nucleus; GO:0005634: nucleus; GO:0005654: nucleoplasm; GO:0005737: cytoplasm; GO:0005829: cytosol; GO:0006354: DNA-templated transcription elongation; GO:0006366: transcription by RNA polymerase II; GO:0007586: digestion; GO:0008127: quercetin 2,3-dioxygenase activity; GO:0008127: quercetin 2,3-dioxygenase ac…
ENSG00000115275	MOGS	1966	1513	1716	2425	2370	3245	24.7591	24.8037	23.507	38.0908	36.7801	35.0993	0.66633	2.00415e-22	1.2086e-20	false	2	74461057	74465410	-	protein_coding	mannosyl-oligosaccharide glucosidase [Source:HGNC Symbol%3BAcc:HGNC:24862]	K01228: MOGS; mannosyl-oligosaccharide glucosidase [EC:3.2.1.106]	hsa00510: N-Glycan biosynthesis - Homo sapiens (human); hsa01100: Metabolic pathways - Homo sapiens (human); hsa04141: Protein processing in endoplasmic reticulum - Homo sapiens (human)	GO:0004573: Glc3Man9GlcNAc2 oligosaccharide glucosidase activity; GO:0004573: Glc3Man9GlcNAc2 oligosaccharide glucosidase activity; GO:0005783: endoplasmic reticulum; GO:0005789: endoplasmic reticulum membrane; GO:0005789: endoplasmic reticulum membrane; GO:0006457: protein folding; GO:0006487: protein N-linked glycosylation; GO:0009311: oligosaccharide metabolic process; GO:0015926: glucosidase …
ENSG00000023909	GCLM	861	581	727	1290	1077	1965	7.1622	6.2913	6.5781	13.384	11.04	14.039	1.02055	2.2852e-22	1.37298e-20	up	1	93885199	93909456	-	protein_coding	glutamate-cysteine ligase modifier subunit [Source:HGNC Symbol%3BAcc:HGNC:4312]	K11205: GCLM; glutamate--cysteine ligase regulatory subunit	hsa00270: Cysteine and methionine metabolism - Homo sapiens (human); hsa00480: Glutathione metabolism - Homo sapiens (human); hsa01100: Metabolic pathways - Homo sapiens (human); hsa01240: Biosynthesis of cofactors - Homo sapiens (human); hsa04216: Ferroptosis - Homo sapiens (human)	GO:0004357: glutamate-cysteine ligase activity; GO:0005515: protein binding; GO:0005829: cytosol; GO:0005829: cytosol; GO:0006534: cysteine metabolic process; GO:0006536: glutamate metabolic process; GO:0006750: glutathione biosynthetic process; GO:0006750: glutathione biosynthetic process; GO:0006750: glutathione biosynthetic process; GO:0006750: glutathione biosynthetic process; GO:0006979: res…
ENSG00000087266	SH3BP2	3603	2715	3077	1673	1609	1813	11.6844	11.4614	10.8542	6.767	6.43	5.0498	-0.82782	3.13732e-22	1.87799e-20	false	4	2793071	2841098	+	protein_coding	SH3 domain binding protein 2 [Source:HGNC Symbol%3BAcc:HGNC:10825]	K07984: SH3BP2; SH3-domain binding protein 2	hsa04650: Natural killer cell mediated cytotoxicity - Homo sapiens (human)	GO:0001784: phosphotyrosine residue binding; GO:0005515: protein binding; GO:0007165: signal transduction; GO:0017124: SH3 domain binding
ENSG00000109906	ZBTB16	645	487	560	961	996	1157	1.7583	1.7282	1.6606	3.2675	3.3459	2.709	0.92921	4.19696e-22	2.50306e-20	false	11	114059041	114256765	+	protein_coding	zinc finger and BTB domain containing 16 [Source:HGNC Symbol%3BAcc:HGNC:12930]	K10055: ZBTB16, PLZF; zinc finger and BTB domain-containing protein 16	hsa05200: Pathways in cancer - Homo sapiens (human); hsa05202: Transcriptional misregulation in cancer - Homo sapiens (human); hsa05221: Acute myeloid leukemia - Homo sapiens (human)	GO:0000122: negative regulation of transcription by RNA polymerase II; GO:0000978: RNA polymerase II cis-regulatory region sequence-specific DNA binding; GO:0000978: RNA polymerase II cis-regulatory region sequence-specific DNA binding; GO:0001222: transcription corepressor binding; GO:0001227: DNA-binding transcription repressor activity, RNA polymerase II-specific; GO:0001227: DNA-binding trans…	ZBTB
ENSG00000183691	NOG	99	44	65	220	212	297	2.3358	1.3514	1.6682	6.4742	6.1639	6.0186	1.86186	5.07293e-22	3.0144e-20	up	17	56593699	56595611	+	protein_coding	noggin [Source:HGNC Symbol%3BAcc:HGNC:7866]	K04658: NOG; noggin	hsa04350: TGF-beta signaling pathway - Homo sapiens (human)	GO:0000122: negative regulation of transcription by RNA polymerase II; GO:0001501: skeletal system development; GO:0001649: osteoblast differentiation; GO:0001649: osteoblast differentiation; GO:0001701: in utero embryonic development; GO:0001706: endoderm formation; GO:0001707: mesoderm formation; GO:0001837: epithelial to mesenchymal transition; GO:0001839: neural plate morphogenesis; GO:000184…
ENSG00000198848	CES1	2350	1950	2124	3280	3839	4187	36.1147	39.01	35.5057	62.8703	72.702	55.2651	0.86259	5.4824e-22	3.24582e-20	false	16	55802851	55833337	-	protein_coding	carboxylesterase 1 [Source:HGNC Symbol%3BAcc:HGNC:1863]	K01044: CES1; carboxylesterase 1 [EC:3.1.1.1]	hsa00983: Drug metabolism - other enzymes - Homo sapiens (human)	GO:0004771: sterol esterase activity; GO:0005737: cytoplasm; GO:0005783: endoplasmic reticulum; GO:0005783: endoplasmic reticulum; GO:0005788: endoplasmic reticulum lumen; GO:0005811: lipid droplet; GO:0005811: lipid droplet; GO:0005829: cytosol; GO:0006695: cholesterol biosynthetic process; GO:0008203: cholesterol metabolic process; GO:0009636: response to toxic substance; GO:0010875: positive r…
ENSG00000198055	GRK6	4802	3467	4095	2214	2329	2920	49.7456	46.7532	46.1438	28.6066	29.7313	25.9805	-0.68303	5.83107e-22	3.43969e-20	false	5	177403204	177442901	+	protein_coding	G protein-coupled receptor kinase 6 [Source:HGNC Symbol%3BAcc:HGNC:4545]	K08291: GRK4_5_6; G protein-coupled receptor kinase [EC:2.7.11.16]	hsa04062: Chemokine signaling pathway - Homo sapiens (human); hsa04144: Endocytosis - Homo sapiens (human); hsa05032: Morphine addiction - Homo sapiens (human)	GO:0004672: protein kinase activity; GO:0004703: G protein-coupled receptor kinase activity; GO:0005515: protein binding; GO:0005524: ATP binding; GO:0005737: cytoplasm; GO:0005886: plasma membrane; GO:0005886: plasma membrane; GO:0006468: protein phosphorylation; GO:0007186: G protein-coupled receptor signaling pathway; GO:0008277: regulation of G protein-coupled receptor signaling pathway; GO:0…
ENSG00000136213	CHST12	1331	999	1212	1902	1576	2528	3.7277	3.6421	3.6923	6.644	5.4392	6.081	0.79176	6.11433e-22	3.59372e-20	false	7	2403588	2448484	+	protein_coding	carbohydrate sulfotransferase 12 [Source:HGNC Symbol%3BAcc:HGNC:17423]	K04742: CHST12; chondroitin 4-sulfotransferase 12 [EC:2.8.2.5]	hsa00532: Glycosaminoglycan biosynthesis - chondroitin sulfate / dermatan sulfate - Homo sapiens (human)	GO:0000139: Golgi membrane; GO:0008146: sulfotransferase activity; GO:0016020: membrane; GO:0016051: carbohydrate biosynthetic process; GO:0030166: proteoglycan biosynthetic process; GO:0030173: integral component of Golgi membrane; GO:0030206: chondroitin sulfate biosynthetic process; GO:0030206: chondroitin sulfate biosynthetic process; GO:0030208: dermatan sulfate biosynthetic process; GO:0047…
ENSG00000196371	FUT4	1292	1027	1166	1824	1650	2186	9.7599	10.099	9.5809	17.1855	15.3595	14.1829	0.74009	6.16623e-22	3.61114e-20	false	11	94543921	94549895	+	protein_coding	fucosyltransferase 4 [Source:HGNC Symbol%3BAcc:HGNC:4015]	K07632: FUT4; galactoside alpha-1,3-fucosyltransferase 4 [EC:2.4.1.-]	hsa00515: Mannose type O-glycan biosynthesis - Homo sapiens (human); hsa00601: Glycosphingolipid biosynthesis - lacto and neolacto series - Homo sapiens (human); hsa01100: Metabolic pathways - Homo sapiens (human)	GO:0000139: Golgi membrane; GO:0005794: Golgi apparatus; GO:0005802: trans-Golgi network; GO:0005975: carbohydrate metabolic process; GO:0006486: protein glycosylation; GO:0006486: protein glycosylation; GO:0006954: inflammatory response; GO:0008417: fucosyltransferase activity; GO:0009311: oligosaccharide metabolic process; GO:0009312: oligosaccharide biosynthetic process; GO:0009986: cell surfa…
ENSG00000151458	ANKRD50	296	211	214	481	467	636	1.5185	1.4091	1.1942	3.0778	2.9523	2.8024	1.17484	6.40394e-22	3.73686e-20	up	4	124664048	124712732	-	protein_coding	ankyrin repeat domain containing 50 [Source:HGNC Symbol%3BAcc:HGNC:29223]	K21440: ANKRD50; ankyrin repeat domain-containing protein 50		GO:0005515: protein binding; GO:0005768: endosome; GO:0015031: protein transport; GO:0032456: endocytic recycling
ENSG00000213024	NUP62	753	558	615	1031	979	1362	5.6448	5.4452	5.0148	9.6398	9.0437	8.7692	0.84535	6.44468e-22	3.74715e-20	false	19	49906825	49929764	-	protein_coding	nucleoporin 62 [Source:HGNC Symbol%3BAcc:HGNC:8066]	K14306: NUP62, NSP1; nuclear pore complex protein Nup62	hsa03013: Nucleocytoplasmic transport - Homo sapiens (human); hsa05014: Amyotrophic lateral sclerosis - Homo sapiens (human)	GO:0000922: spindle pole; GO:0003682: chromatin binding; GO:0005515: protein binding; GO:0005543: phospholipid binding; GO:0005635: nuclear envelope; GO:0005635: nuclear envelope; GO:0005643: nuclear pore; GO:0005643: nuclear pore; GO:0005654: nucleoplasm; GO:0005737: cytoplasm; GO:0005737: cytoplasm; GO:0005813: centrosome; GO:0006405: RNA export from nucleus; GO:0006606: protein import into nuc…
ENSG00000135916	ITM2C	16297	11970	14981	18376	19502	26679	286.328	273.763	286.302	402.683	422.228	402.585	0.61455	6.88682e-22	3.98993e-20	false	2	230864639	230879248	+	protein_coding	integral membrane protein 2C [Source:HGNC Symbol%3BAcc:HGNC:6175]	K18265: ITM2C, BRI3; integral membrane protein 2C		GO:0001540: amyloid-beta binding; GO:0001540: amyloid-beta binding; GO:0005515: protein binding; GO:0005524: ATP binding; GO:0005764: lysosome; GO:0005765: lysosomal membrane; GO:0005794: Golgi apparatus; GO:0005794: Golgi apparatus; GO:0005886: plasma membrane; GO:0005886: plasma membrane; GO:0010977: negative regulation of neuron projection development; GO:0016021: integral component of membran…
ENSG00000100814	CCNB1IP1	5344	4143	5114	2417	2454	3809	65.5449	66.1473	68.2276	36.9747	37.0902	40.125	-0.72692	8.12392e-22	4.6899e-20	false	14	20311368	20333312	-	protein_coding	cyclin B1 interacting protein 1 [Source:HGNC Symbol%3BAcc:HGNC:19437]	K10639: CCNB1IP1, HEI10; E3 ubiquitin-protein ligase CCNP1IP1 [EC:2.3.2.27]		GO:0000795: synaptonemal complex; GO:0001825: blastocyst formation; GO:0005515: protein binding; GO:0007131: reciprocal meiotic recombination; GO:0007131: reciprocal meiotic recombination; GO:0007286: spermatid development; GO:0016567: protein ubiquitination; GO:0042802: identical protein binding; GO:0046872: metal ion binding; GO:0051026: chiasma assembly; GO:0061630: ubiquitin protein ligase ac…
ENSG00000163171	CDC42EP3	1919	1458	1775	2434	2244	3372	8.6928	8.5974	8.746	13.7519	12.5263	13.1192	0.67501	1.05964e-21	6.09554e-20	false	2	37641882	37738468	-	protein_coding	CDC42 effector protein 3 [Source:HGNC Symbol%3BAcc:HGNC:16943]			GO:0005515: protein binding; GO:0005519: cytoskeletal regulatory protein binding; GO:0005737: cytoplasm; GO:0005829: cytosol; GO:0005856: cytoskeleton; GO:0005886: plasma membrane; GO:0005886: plasma membrane; GO:0007165: signal transduction; GO:0007266: Rho protein signal transduction; GO:0008360: regulation of cell shape; GO:0012505: endomembrane system; GO:0015629: actin cytoskeleton; GO:00308…
ENSG00000110092	CCND1	624	442	526	896	874	1102	5.9157	5.4547	5.4242	10.5946	10.2105	8.973	0.89813	1.13511e-21	6.50661e-20	false	11	69641156	69654474	+	protein_coding	cyclin D1 [Source:HGNC Symbol%3BAcc:HGNC:1582]	K04503: CCND1; G1/S-specific cyclin-D1	hsa01522: Endocrine resistance - Homo sapiens (human); hsa04068: FoxO signaling pathway - Homo sapiens (human); hsa04110: Cell cycle - Homo sapiens (human); hsa04115: p53 signaling pathway - Homo sapiens (human); hsa04151: PI3K-Akt signaling pathway - Homo sapiens (human); hsa04152: AMPK signaling pathway - Homo sapiens (human); hsa04218: Cellular senescence - Homo sapiens (human); hsa04310: Wnt …	GO:0000079: regulation of cyclin-dependent protein serine/threonine kinase activity; GO:0000082: G1/S transition of mitotic cell cycle; GO:0000082: G1/S transition of mitotic cell cycle; GO:0000082: G1/S transition of mitotic cell cycle; GO:0000122: negative regulation of transcription by RNA polymerase II; GO:0000307: cyclin-dependent protein kinase holoenzyme complex; GO:0000307: cyclin-depende…
ENSG00000132837	DMGDH	279	224	264	61	83	73	2.3778	2.4851	2.4474	0.6484	0.8717	0.5344	-1.76941	1.26015e-21	7.19796e-20	down	5	78997564	79236038	-	protein_coding	dimethylglycine dehydrogenase [Source:HGNC Symbol%3BAcc:HGNC:24475]	K00315: DMGDH; dimethylglycine dehydrogenase [EC:1.5.8.4]	hsa00260: Glycine, serine and threonine metabolism - Homo sapiens (human); hsa01100: Metabolic pathways - Homo sapiens (human)	GO:0003723: RNA binding; GO:0005737: cytoplasm; GO:0005739: mitochondrion; GO:0005739: mitochondrion; GO:0005759: mitochondrial matrix; GO:0005759: mitochondrial matrix; GO:0005759: mitochondrial matrix; GO:0006579: amino-acid betaine catabolic process; GO:0009055: electron transfer activity; GO:0016491: oxidoreductase activity; GO:0019695: choline metabolic process; GO:0022900: electron transpor…
ENSG00000167775	CD320	2900	2154	2589	3489	3444	5351	57.4346	55.5324	55.7744	86.1852	84.0526	91.0212	0.71058	1.30207e-21	7.4113e-20	false	19	8302127	8308358	-	protein_coding	CD320 molecule [Source:HGNC Symbol%3BAcc:HGNC:16692]	K06734: CD320; CD320 antigen		GO:0005509: calcium ion binding; GO:0005515: protein binding; GO:0005783: endoplasmic reticulum; GO:0005886: plasma membrane; GO:0005886: plasma membrane; GO:0005886: plasma membrane; GO:0005887: integral component of plasma membrane; GO:0006897: endocytosis; GO:0007165: signal transduction; GO:0008083: growth factor activity; GO:0009235: cobalamin metabolic process; GO:0015889: cobalamin transpo…
ENSG00000134256	CD101	307	181	226	454	586	690	3.5493	2.724	2.8421	6.5467	8.3487	6.8516	1.3289	1.3162e-21	7.46551e-20	up	1	117001750	117036552	+	protein_coding	CD101 molecule [Source:HGNC Symbol%3BAcc:HGNC:5949]	K06522: IGSF2_3, CD101; immunoglobulin superfamily, member 2/3		GO:0002763: positive regulation of myeloid leukocyte differentiation; GO:0005886: plasma membrane; GO:0007166: cell surface receptor signaling pathway; GO:0016021: integral component of membrane; GO:0016812: hydrolase activity, acting on carbon-nitrogen (but not peptide) bonds, in cyclic amides; GO:0070062: extracellular exosome
ENSG00000117385	P3H1	1814	1379	1656	2268	2244	2937	12.1011	11.9751	12.0164	18.8707	18.4469	16.8277	0.66022	1.70728e-21	9.64999e-20	false	1	42746335	42767084	-	protein_coding	prolyl 3-hydroxylase 1 [Source:HGNC Symbol%3BAcc:HGNC:19316]	K08134: P3H1; procollagen-proline 3-dioxygenase 1 [EC:1.14.11.7]		GO:0003674: molecular_function; GO:0005506: iron ion binding; GO:0005515: protein binding; GO:0005518: collagen binding; GO:0005783: endoplasmic reticulum; GO:0005783: endoplasmic reticulum; GO:0005788: endoplasmic reticulum lumen; GO:0006457: protein folding; GO:0008285: negative regulation of cell population proliferation; GO:0010976: positive regulation of neuron projection development; GO:001…
ENSG00000182162	P2RY8	3451	2508	2860	3981	4021	5417	34.4	32.5437	31.0104	49.495	49.3924	46.3772	0.64511	1.716e-21	9.66559e-20	false	X	1462581	1537185	-	protein_coding	P2Y receptor family member 8 [Source:HGNC Symbol%3BAcc:HGNC:15524]	K08386: P2RY8; P2Y purinoceptor 8	hsa04080: Neuroactive ligand-receptor interaction - Homo sapiens (human)	GO:0004930: G protein-coupled receptor activity; GO:0005887: integral component of plasma membrane; GO:0035025: positive regulation of Rho protein signal transduction; GO:0035589: G protein-coupled purinergic nucleotide receptor signaling pathway; GO:0045028: G protein-coupled purinergic nucleotide receptor activity; GO:0051482: positive regulation of cytosolic calcium ion concentration involved …
ENSG00000196365	LONP1	6831	5041	5763	3311	3387	4252	61.2722	58.8601	56.2283	37.042	37.4375	32.757	-0.64262	2.31197e-21	1.29774e-19	false	19	5691834	5720572	-	protein_coding	lon peptidase 1%2C mitochondrial [Source:HGNC Symbol%3BAcc:HGNC:9479]	K08675: PRSS15, PIM1; ATP-dependent Lon protease [EC:3.4.21.53]		GO:0000002: mitochondrial genome maintenance; GO:0001018: mitochondrial promoter sequence-specific DNA binding; GO:0001666: response to hypoxia; GO:0003697: single-stranded DNA binding; GO:0003727: single-stranded RNA binding; GO:0004176: ATP-dependent peptidase activity; GO:0004176: ATP-dependent peptidase activity; GO:0004176: ATP-dependent peptidase activity; GO:0004252: serine-type endopeptid…
ENSG00000117676	RPS6KA1	5863	4402	5213	2991	2965	4092	44.9746	43.9564	43.4973	28.6167	28.0275	26.9597	-0.58664	2.42462e-21	1.35628e-19	false	1	26529761	26575030	+	protein_coding	ribosomal protein S6 kinase A1 [Source:HGNC Symbol%3BAcc:HGNC:10430]	K04373: RPS6KA; ribosomal protein S6 kinase alpha-1/2/3/6 [EC:2.7.11.1]	hsa04010: MAPK signaling pathway - Homo sapiens (human); hsa04114: Oocyte meiosis - Homo sapiens (human); hsa04150: mTOR signaling pathway - Homo sapiens (human); hsa04714: Thermogenesis - Homo sapiens (human); hsa04720: Long-term potentiation - Homo sapiens (human); hsa04722: Neurotrophin signaling pathway - Homo sapiens (human); hsa04914: Progesterone-mediated oocyte maturation - Homo sapiens (…	GO:0000287: magnesium ion binding; GO:0004674: protein serine/threonine kinase activity; GO:0004674: protein serine/threonine kinase activity; GO:0004674: protein serine/threonine kinase activity; GO:0004711: ribosomal protein S6 kinase activity; GO:0004712: protein serine/threonine/tyrosine kinase activity; GO:0005515: protein binding; GO:0005524: ATP binding; GO:0005654: nucleoplasm; GO:0005654…
ENSG00000145730	PAM	438	355	415	703	648	893	2.6279	2.7726	2.7083	5.2607	4.7909	4.6016	0.92944	3.52686e-21	1.96607e-19	false	5	102753981	103029730	+	protein_coding	peptidylglycine alpha-amidating monooxygenase [Source:HGNC Symbol%3BAcc:HGNC:8596]	K24006: PAM; peptidylglycine monooxygenase / peptidylamidoglycolate lyase [EC:1.14.17.3 4.3.2.5]		GO:0001519: peptide amidation; GO:0001666: response to hypoxia; GO:0001676: long-chain fatty acid metabolic process; GO:0004504: peptidylglycine monooxygenase activity; GO:0004504: peptidylglycine monooxygenase activity; GO:0004598: peptidylamidoglycolate lyase activity; GO:0004598: peptidylamidoglycolate lyase activity; GO:0005507: copper ion binding; GO:0005509: calcium ion binding; GO:0005515:…
ENSG00000143333	RGS16	1859	1405	1682	830	795	1226	34.8452	34.2819	34.2939	19.4043	18.363	19.7372	-0.76621	3.75712e-21	2.08726e-19	false	1	182598623	182604389	-	protein_coding	regulator of G protein signaling 16 [Source:HGNC Symbol%3BAcc:HGNC:9997]	K16449: RGS; regulator of G-protein signaling		GO:0003924: GTPase activity; GO:0005096: GTPase activator activity; GO:0005515: protein binding; GO:0005516: calmodulin binding; GO:0005737: cytoplasm; GO:0005886: plasma membrane; GO:0007186: G protein-coupled receptor signaling pathway; GO:0007186: G protein-coupled receptor signaling pathway; GO:0007601: visual perception; GO:0008277: regulation of G protein-coupled receptor signaling pathway;…
ENSG00000140263	SORD	1986	1640	1830	2475	2641	3518	7.2127	7.7533	7.2293	11.2111	11.8195	10.9735	0.69422	4.11068e-21	2.27589e-19	false	15	45023147	45077185	+	protein_coding	sorbitol dehydrogenase [Source:HGNC Symbol%3BAcc:HGNC:11184]	K00008: SORD, gutB; L-iditol 2-dehydrogenase [EC:1.1.1.14]	hsa00040: Pentose and glucuronate interconversions - Homo sapiens (human); hsa00051: Fructose and mannose metabolism - Homo sapiens (human); hsa01100: Metabolic pathways - Homo sapiens (human)	GO:0000721: (R,R)-butanediol dehydrogenase activity; GO:0003939: L-iditol 2-dehydrogenase activity; GO:0003939: L-iditol 2-dehydrogenase activity; GO:0003939: L-iditol 2-dehydrogenase activity; GO:0003939: L-iditol 2-dehydrogenase activity; GO:0005615: extracellular space; GO:0005829: cytosol; GO:0006006: glucose metabolic process; GO:0006062: sorbitol catabolic process; GO:0006062: sorbitol cata…
ENSG00000125730	C3	992	785	842	413	411	486	3.8675	3.984	3.5708	2.0083	1.9746	1.6274	-0.95494	4.55792e-21	2.51492e-19	false	19	6677704	6730562	-	protein_coding	complement C3 [Source:HGNC Symbol%3BAcc:HGNC:1318]	K03990: C3; complement component 3	hsa04080: Neuroactive ligand-receptor interaction - Homo sapiens (human); hsa04145: Phagosome - Homo sapiens (human); hsa04610: Complement and coagulation cascades - Homo sapiens (human); hsa04613: Neutrophil extracellular trap formation - Homo sapiens (human); hsa04936: Alcoholic liver disease - Homo sapiens (human); hsa05131: Shigellosis - Homo sapiens (human); hsa05133: Pertussis - Homo sapien…	GO:0001798: positive regulation of type IIa hypersensitivity; GO:0001934: positive regulation of protein phosphorylation; GO:0001970: positive regulation of activation of membrane attack complex; GO:0004866: endopeptidase inhibitor activity; GO:0005102: signaling receptor binding; GO:0005515: protein binding; GO:0005576: extracellular region; GO:0005615: extracellular space; GO:0005615: extracell…
ENSG00000143870	PDIA6	5044	3678	4463	5722	5834	8557	55.5821	52.7591	53.4951	78.6437	79.2207	80.9867	0.64056	5.48195e-21	3.01452e-19	false	2	10783391	10837977	-	protein_coding	protein disulfide isomerase family A member 6 [Source:HGNC Symbol%3BAcc:HGNC:30168]	K09584: PDIA6, TXNDC7; protein disulfide-isomerase A6 [EC:5.3.4.1]	hsa04141: Protein processing in endoplasmic reticulum - Homo sapiens (human)	GO:0003756: protein disulfide isomerase activity; GO:0005515: protein binding; GO:0005615: extracellular space; GO:0005783: endoplasmic reticulum; GO:0005783: endoplasmic reticulum; GO:0005788: endoplasmic reticulum lumen; GO:0005788: endoplasmic reticulum lumen; GO:0005789: endoplasmic reticulum membrane; GO:0005793: endoplasmic reticulum-Golgi intermediate compartment; GO:0005829: cytosol; GO:0…
ENSG00000146386	ABRACL	1743	1351	1729	2295	2464	3952	69.1922	69.8136	74.6589	113.631	120.535	134.744	0.87087	6.22781e-21	3.41309e-19	false	6	139028745	139043302	+	protein_coding	ABRA C-terminal like [Source:HGNC Symbol%3BAcc:HGNC:21230]			GO:0032970: regulation of actin filament-based process
ENSG00000143162	CREG1	2555	2081	2437	3365	3455	5781	35.0949	37.2091	36.4112	57.6492	58.4807	68.2005	0.84488	6.74407e-21	3.68358e-19	false	1	167529117	167553805	-	protein_coding	cellular repressor of E1A stimulated genes 1 [Source:HGNC Symbol%3BAcc:HGNC:2351]	K25476: CREG; protein CREG		GO:0003714: transcription corepressor activity; GO:0005576: extracellular region; GO:0005615: extracellular space; GO:0005615: extracellular space; GO:0005667: transcription regulator complex; GO:0006357: regulation of transcription by RNA polymerase II; GO:0035578: azurophil granule lumen; GO:0045892: negative regulation of DNA-templated transcription; GO:0070062: extracellular exosome
ENSG00000143669	LYST	3642	2629	3231	4467	4340	5464	5.8698	5.5157	5.6643	8.9796	8.6196	7.5636	0.63504	7.43106e-21	4.04519e-19	false	1	235661041	235883724	-	protein_coding	lysosomal trafficking regulator [Source:HGNC Symbol%3BAcc:HGNC:1968]	K22937: LYST, CHS1; lysosomal-trafficking regulator		GO:0005515: protein binding; GO:0005829: cytosol; GO:0006909: phagocytosis; GO:0007040: lysosome organization; GO:0008104: protein localization; GO:0015031: protein transport; GO:0015630: microtubule cytoskeleton; GO:0016020: membrane; GO:0019901: protein kinase binding; GO:0030595: leukocyte chemotaxis; GO:0032438: melanosome organization; GO:0032510: endosome to lysosome transport via multivesi…
ENSG00000049656	CLPTM1L	3853	2854	3380	4732	4771	5794	26.5549	25.605	25.339	40.6767	40.5198	34.297	0.64947	1.01283e-20	5.49501e-19	false	5	1317752	1345099	-	protein_coding	CLPTM1 like [Source:HGNC Symbol%3BAcc:HGNC:24308]			GO:0005515: protein binding; GO:0005789: endoplasmic reticulum membrane; GO:0006915: apoptotic process; GO:0016020: membrane; GO:0016020: membrane; GO:0016021: integral component of membrane; GO:0017121: plasma membrane phospholipid scrambling; GO:0017128: phospholipid scramblase activity
ENSG00000188211	NCR3LG1	1733	1248	1514	2410	1990	2875	12.291	11.522	11.68	21.3188	17.3922	17.513	0.73619	1.18207e-20	6.39182e-19	false	11	17351800	17377341	+	protein_coding	natural killer cell cytotoxicity receptor 3 ligand 1 [Source:HGNC Symbol%3BAcc:HGNC:42400]	K16349: NCR3LG1, B7H6; natural cytotoxicity triggering receptor 3 ligand 1		GO:0003823: antigen binding; GO:0005515: protein binding; GO:0005886: plasma membrane; GO:0016021: integral component of membrane; GO:0050776: regulation of immune response
ENSG00000180773	SLC36A4	2136	1586	2048	2734	2484	3644	9.9299	9.5978	10.3563	15.8526	14.2302	14.5498	0.65453	1.49766e-20	8.07147e-19	false	11	93144174	93197991	-	protein_coding	solute carrier family 36 member 4 [Source:HGNC Symbol%3BAcc:HGNC:19660]	K14209: SLC36A, PAT; solute carrier family 36 (proton-coupled amino acid transporter)	hsa04974: Protein digestion and absorption - Homo sapiens (human)	GO:0003333: amino acid transmembrane transport; GO:0005886: plasma membrane; GO:0015179: L-amino acid transmembrane transporter activity; GO:0015180: L-alanine transmembrane transporter activity; GO:0015180: L-alanine transmembrane transporter activity; GO:0015193: L-proline transmembrane transporter activity; GO:0015193: L-proline transmembrane transporter activity; GO:0015193: L-proline transme…
ENSG00000103202	NME4	827	658	716	1133	1129	1444	10.1848	10.5487	9.5915	17.4033	17.1337	15.2737	0.79137	2.03904e-20	1.09527e-18	false	16	396725	410367	+	protein_coding	NME/NM23 nucleoside diphosphate kinase 4 [Source:HGNC Symbol%3BAcc:HGNC:7852]	K00940: ndk, NME; nucleoside-diphosphate kinase [EC:2.7.4.6]	hsa00230: Purine metabolism - Homo sapiens (human); hsa00240: Pyrimidine metabolism - Homo sapiens (human); hsa00983: Drug metabolism - other enzymes - Homo sapiens (human); hsa01100: Metabolic pathways - Homo sapiens (human); hsa01232: Nucleotide metabolism - Homo sapiens (human); hsa01240: Biosynthesis of cofactors - Homo sapiens (human)	GO:0004550: nucleoside diphosphate kinase activity; GO:0005515: protein binding; GO:0005524: ATP binding; GO:0005739: mitochondrion; GO:0005743: mitochondrial inner membrane; GO:0005758: mitochondrial intermembrane space; GO:0005759: mitochondrial matrix; GO:0006165: nucleoside diphosphate phosphorylation; GO:0006183: GTP biosynthetic process; GO:0006228: UTP biosynthetic process; GO:0006241: CTP…
ENSG00000145506	NKD2	604	366	464	927	781	1071	9.3619	7.3847	7.823	17.9211	14.9174	14.2577	1.00718	2.35994e-20	1.26346e-18	up	5	1008802	1038943	+	protein_coding	NKD inhibitor of WNT signaling pathway 2 [Source:HGNC Symbol%3BAcc:HGNC:17046]	K03213: NKD; naked cuticle	hsa04310: Wnt signaling pathway - Homo sapiens (human); hsa04390: Hippo signaling pathway - Homo sapiens (human)	GO:0005509: calcium ion binding; GO:0005515: protein binding; GO:0005737: cytoplasm; GO:0005886: plasma membrane; GO:0006887: exocytosis; GO:0010954: positive regulation of protein processing; GO:0016055: Wnt signaling pathway; GO:0016323: basolateral plasma membrane; GO:0016328: lateral plasma membrane; GO:0019838: growth factor binding; GO:0030178: negative regulation of Wnt signaling pathway; …
ENSG00000105483	CARD8	11608	9194	10944	6634	6138	7995	39.635	40.865	40.6466	28.2522	25.8262	23.4462	-0.57033	2.42247e-20	1.29267e-18	false	19	48180770	48255946	-	protein_coding	caspase recruitment domain family member 8 [Source:HGNC Symbol%3BAcc:HGNC:17057]	K12801: CARD8, CARDINAL; caspase recruitment domain-containing protein 8	hsa04621: NOD-like receptor signaling pathway - Homo sapiens (human)	GO:0005515: protein binding; GO:0005634: nucleus; GO:0005654: nucleoplasm; GO:0005737: cytoplasm; GO:0005829: cytosol; GO:0006919: activation of cysteine-type endopeptidase activity involved in apoptotic process; GO:0006954: inflammatory response; GO:0008233: peptidase activity; GO:0008656: cysteine-type endopeptidase activator activity involved in apoptotic process; GO:0008656: cysteine-type end…
ENSG00000177697	CD151	2066	1634	1724	2478	2584	3626	23.9472	24.6548	21.7364	35.8246	36.9087	36.0981	0.70921	2.70161e-20	1.4369e-18	false	11	832887	839831	+	protein_coding	CD151 molecule (Raph blood group) [Source:HGNC Symbol%3BAcc:HGNC:1630]	K06537: CD151, TSPAN24; CD151 antigen		GO:0005178: integrin binding; GO:0005178: integrin binding; GO:0005515: protein binding; GO:0005604: basement membrane; GO:0005829: cytosol; GO:0005886: plasma membrane; GO:0005887: integral component of plasma membrane; GO:0005925: focal adhesion; GO:0007155: cell adhesion; GO:0009986: cell surface; GO:0016020: membrane; GO:0016477: cell migration; GO:0030335: positive regulation of cell migrati…
ENSG00000132965	ALOX5AP	71	70	66	179	206	306	1.9075	2.4481	1.9288	5.9982	6.8201	7.061	1.75485	2.87332e-20	1.52323e-18	up	13	30713478	30764426	+	protein_coding	arachidonate 5-lipoxygenase activating protein [Source:HGNC Symbol%3BAcc:HGNC:436]	K20735: ALOX5AP, FLAP; arachidonate 5-lipoxygenase-activating protein	hsa04664: Fc epsilon RI signaling pathway - Homo sapiens (human)	GO:0002540: leukotriene production involved in inflammatory response; GO:0002675: positive regulation of acute inflammatory response; GO:0004051: arachidonate 5-lipoxygenase activity; GO:0004364: glutathione transferase activity; GO:0004464: leukotriene-C4 synthase activity; GO:0004602: glutathione peroxidase activity; GO:0005515: protein binding; GO:0005635: nuclear envelope; GO:0005635: nuclear…
ENSG00000166557	TMED3	1284	986	1236	1613	1741	2518	2.9853	2.9842	3.1259	4.6775	4.9881	5.0282	0.7726	3.15361e-20	1.66638e-18	false	15	79311112	79427432	+	protein_coding	transmembrane p24 trafficking protein 3 [Source:HGNC Symbol%3BAcc:HGNC:28889]	K20350: TMED3; p24 family protein gamma-4		GO:0000139: Golgi membrane; GO:0005783: endoplasmic reticulum; GO:0005783: endoplasmic reticulum; GO:0005789: endoplasmic reticulum membrane; GO:0005793: endoplasmic reticulum-Golgi intermediate compartment; GO:0005793: endoplasmic reticulum-Golgi intermediate compartment; GO:0005794: Golgi apparatus; GO:0005794: Golgi apparatus; GO:0006886: intracellular protein transport; GO:0006888: endoplasmi…
ENSG00000244165	P2RY11	283	229	220	519	420	662	5.9689	6.2873	5.0473	13.653	10.9161	11.9921	1.15738	3.23722e-20	1.705e-18	up	19	10111693	10115372	+	protein_coding	purinergic receptor P2Y11 [Source:HGNC Symbol%3BAcc:HGNC:8540]	K08387: P2RY11; P2Y purinoceptor 11	hsa04080: Neuroactive ligand-receptor interaction - Homo sapiens (human)	GO:0005886: plasma membrane; GO:0005886: plasma membrane; GO:0005887: integral component of plasma membrane; GO:0006952: defense response; GO:0007186: G protein-coupled receptor signaling pathway; GO:0007186: G protein-coupled receptor signaling pathway; GO:0007190: activation of adenylate cyclase activity; GO:0007200: phospholipase C-activating G protein-coupled receptor signaling pathway; GO:00…
ENSG00000103485	QPRT	2611	1993	2342	3156	3121	4943	32.0243	31.8203	31.2454	48.2798	47.1714	52.0709	0.7143	3.32114e-20	1.74355e-18	false	16	29663279	29698699	+	protein_coding	quinolinate phosphoribosyltransferase [Source:HGNC Symbol%3BAcc:HGNC:9755]	K00767: nadC, QPRT; nicotinate-nucleotide pyrophosphorylase (carboxylating) [EC:2.4.2.19]	hsa00760: Nicotinate and nicotinamide metabolism - Homo sapiens (human); hsa01100: Metabolic pathways - Homo sapiens (human); hsa01240: Biosynthesis of cofactors - Homo sapiens (human)	GO:0004514: nicotinate-nucleotide diphosphorylase (carboxylating) activity; GO:0004514: nicotinate-nucleotide diphosphorylase (carboxylating) activity; GO:0004514: nicotinate-nucleotide diphosphorylase (carboxylating) activity; GO:0005515: protein binding; GO:0005737: cytoplasm; GO:0005829: cytosol; GO:0009435: NAD biosynthetic process; GO:0009435: NAD biosynthetic process; GO:0019674: NAD metabo…
ENSG00000138085	ATRAID	1359	1115	1313	1746	1819	2682	30.5932	32.6743	32.1512	49.0237	50.4604	51.8557	0.74656	3.44951e-20	1.8051e-18	false	2	27212041	27217178	+	protein_coding	all-trans retinoic acid induced differentiation factor [Source:HGNC Symbol%3BAcc:HGNC:24090]			GO:0003674: molecular_function; GO:0005515: protein binding; GO:0005635: nuclear envelope; GO:0005765: lysosomal membrane; GO:0005886: plasma membrane; GO:0010468: regulation of gene expression; GO:0016021: integral component of membrane; GO:0030154: cell differentiation; GO:0030501: positive regulation of bone mineralization; GO:0033689: negative regulation of osteoblast proliferation; GO:004217…
ENSG00000064102	INTS13	2133	1795	1918	2896	2759	4782	31.4725	34.4771	30.7834	53.296	50.1654	60.6013	0.84496	4.07352e-20	2.12478e-18	false	12	26905181	26938326	-	protein_coding	integrator complex subunit 13 [Source:HGNC Symbol%3BAcc:HGNC:20174]			GO:0005515: protein binding; GO:0005634: nucleus; GO:0005634: nucleus; GO:0005634: nucleus; GO:0005654: nucleoplasm; GO:0005654: nucleoplasm; GO:0005737: cytoplasm; GO:0005737: cytoplasm; GO:0007052: mitotic spindle organization; GO:0007346: regulation of mitotic cell cycle; GO:0007346: regulation of mitotic cell cycle; GO:0016180: snRNA processing; GO:0016604: nuclear body; GO:0030317: flagellat…
ENSG00000074800	ENO1	30684	22679	27076	33510	36327	50947	265.518	255.465	254.856	361.67	387.369	378.646	0.61894	4.66693e-20	2.4265e-18	false	1	8861000	8879190	-	protein_coding	enolase 1 [Source:HGNC Symbol%3BAcc:HGNC:3350]	K01689: ENO, eno; enolase [EC:4.2.1.11]	hsa00010: Glycolysis / Gluconeogenesis - Homo sapiens (human); hsa01100: Metabolic pathways - Homo sapiens (human); hsa01200: Carbon metabolism - Homo sapiens (human); hsa01230: Biosynthesis of amino acids - Homo sapiens (human); hsa03018: RNA degradation - Homo sapiens (human); hsa04066: HIF-1 signaling pathway - Homo sapiens (human)	GO:0000015: phosphopyruvate hydratase complex; GO:0000015: phosphopyruvate hydratase complex; GO:0000122: negative regulation of transcription by RNA polymerase II; GO:0000287: magnesium ion binding; GO:0000977: RNA polymerase II transcription regulatory region sequence-specific DNA binding; GO:0001222: transcription corepressor binding; GO:0001227: DNA-binding transcription repressor activity, R…
ENSG00000143819	EPHX1	509	380	436	774	659	1144	9.2787	9.0173	8.6454	17.5981	14.8036	17.9113	0.98169	6.13902e-20	3.1817e-18	false	1	225810124	225845563	+	protein_coding	epoxide hydrolase 1 [Source:HGNC Symbol%3BAcc:HGNC:3401]	K01253: EPHX1; microsomal epoxide hydrolase [EC:3.3.2.9]	hsa00980: Metabolism of xenobiotics by cytochrome P450 - Homo sapiens (human); hsa04976: Bile secretion - Homo sapiens (human); hsa05204: Chemical carcinogenesis - DNA adducts - Homo sapiens (human); hsa05207: Chemical carcinogenesis - receptor activation - Homo sapiens (human); hsa05208: Chemical carcinogenesis - reactive oxygen species - Homo sapiens (human)	GO:0004301: epoxide hydrolase activity; GO:0004301: epoxide hydrolase activity; GO:0005515: protein binding; GO:0005789: endoplasmic reticulum membrane; GO:0006805: xenobiotic metabolic process; GO:0009636: response to toxic substance; GO:0014070: response to organic cyclic compound; GO:0016021: integral component of membrane; GO:0019369: arachidonic acid metabolic process; GO:0019369: arachidoni…
ENSG00000166825	ANPEP	16090	12554	14357	24499	26758	25500	143.923	146.177	139.69	273.324	294.943	195.905	0.90211	6.24266e-20	3.22511e-18	false	15	89784895	89815401	-	protein_coding	alanyl aminopeptidase%2C membrane [Source:HGNC Symbol%3BAcc:HGNC:500]	K11140: ANPEP, CD13; aminopeptidase N [EC:3.4.11.2]	hsa00480: Glutathione metabolism - Homo sapiens (human); hsa01100: Metabolic pathways - Homo sapiens (human); hsa04614: Renin-angiotensin system - Homo sapiens (human); hsa04640: Hematopoietic cell lineage - Homo sapiens (human)	GO:0001525: angiogenesis; GO:0001618: virus receptor activity; GO:0004177: aminopeptidase activity; GO:0005615: extracellular space; GO:0005615: extracellular space; GO:0005737: cytoplasm; GO:0005765: lysosomal membrane; GO:0005793: endoplasmic reticulum-Golgi intermediate compartment; GO:0005886: plasma membrane; GO:0005886: plasma membrane; GO:0005886: plasma membrane; GO:0006508: proteolysis; …
ENSG00000160211	G6PD	3176	2497	2738	3982	4225	4970	28.319	28.9829	26.5557	44.2848	46.4234	38.0615	0.69375	6.77646e-20	3.48977e-18	false	X	154517825	154547572	-	protein_coding	glucose-6-phosphate dehydrogenase [Source:HGNC Symbol%3BAcc:HGNC:4057]	K00036: G6PD, zwf; glucose-6-phosphate 1-dehydrogenase [EC:1.1.1.49 1.1.1.363]	hsa00030: Pentose phosphate pathway - Homo sapiens (human); hsa00480: Glutathione metabolism - Homo sapiens (human); hsa01100: Metabolic pathways - Homo sapiens (human); hsa01200: Carbon metabolism - Homo sapiens (human); hsa05230: Central carbon metabolism in cancer - Homo sapiens (human); hsa05415: Diabetic cardiomyopathy - Homo sapiens (human)	GO:0004345: glucose-6-phosphate dehydrogenase activity; GO:0004345: glucose-6-phosphate dehydrogenase activity; GO:0004345: glucose-6-phosphate dehydrogenase activity; GO:0005515: protein binding; GO:0005536: glucose binding; GO:0005536: glucose binding; GO:0005634: nucleus; GO:0005737: cytoplasm; GO:0005829: cytosol; GO:0005829: cytosol; GO:0005829: cytosol; GO:0006006: glucose metabolic process…
ENSG00000141401	IMPA2	436	391	446	710	675	1075	5.153	6.0155	5.7337	10.4661	9.8307	10.9122	0.96849	7.17454e-20	3.68308e-18	false	18	11981025	12030877	+	protein_coding	inositol monophosphatase 2 [Source:HGNC Symbol%3BAcc:HGNC:6051]	K01092: E3.1.3.25, IMPA, suhB; myo-inositol-1(or 4)-monophosphatase [EC:3.1.3.25]	hsa00562: Inositol phosphate metabolism - Homo sapiens (human); hsa01100: Metabolic pathways - Homo sapiens (human); hsa04070: Phosphatidylinositol signaling system - Homo sapiens (human)	GO:0005515: protein binding; GO:0005737: cytoplasm; GO:0005829: cytosol; GO:0006020: inositol metabolic process; GO:0006021: inositol biosynthetic process; GO:0006796: phosphate-containing compound metabolic process; GO:0007165: signal transduction; GO:0008934: inositol monophosphate 1-phosphatase activity; GO:0008934: inositol monophosphate 1-phosphatase activity; GO:0010226: response to lithium…
ENSG00000138449	SLC40A1	382	287	380	577	604	963	4.0877	3.9978	4.4231	7.701	7.9646	8.8506	1.05388	7.58533e-20	3.88168e-18	up	2	189560590	189583758	-	protein_coding	solute carrier family 40 member 1 [Source:HGNC Symbol%3BAcc:HGNC:10909]	K14685: SLC40A1, FPN1; solute carrier family 40 (iron-regulated transporter), member 1	hsa04216: Ferroptosis - Homo sapiens (human); hsa04978: Mineral absorption - Homo sapiens (human)	GO:0002260: lymphocyte homeostasis; GO:0003158: endothelium development; GO:0005381: iron ion transmembrane transporter activity; GO:0005381: iron ion transmembrane transporter activity; GO:0005381: iron ion transmembrane transporter activity; GO:0005515: protein binding; GO:0005654: nucleoplasm; GO:0005737: cytoplasm; GO:0005829: cytosol; GO:0005886: plasma membrane; GO:0005886: plasma membrane;…
ENSG00000011021	CLCN6	907	722	802	1457	1102	1825	5.0089	5.1904	4.8177	10.0358	7.4995	8.6563	0.87806	8.49389e-20	4.33295e-18	false	1	11806096	11848079	+	protein_coding	chloride voltage-gated channel 6 [Source:HGNC Symbol%3BAcc:HGNC:2024]	K05015: CLCN6; chloride channel 6		GO:0005247: voltage-gated chloride channel activity; GO:0005247: voltage-gated chloride channel activity; GO:0005524: ATP binding; GO:0005765: lysosomal membrane; GO:0006821: chloride transport; GO:0006821: chloride transport; GO:0006884: cell volume homeostasis; GO:0007165: signal transduction; GO:0009612: response to mechanical stimulus; GO:0010008: endosome membrane; GO:0015108: chloride trans…
ENSG00000162591	MEGF6	651	455	448	1176	822	1295	3.2572	2.9635	2.4382	7.3389	5.0682	5.565	1.12409	9.76823e-20	4.96741e-18	up	1	3487951	3611508	-	protein_coding	multiple EGF like domains 6 [Source:HGNC Symbol%3BAcc:HGNC:3232]	K24333: MEGF6; multiple epidermal growth factor-like domains protein 6		GO:0005509: calcium ion binding; GO:0005515: protein binding; GO:0005575: cellular_component; GO:0005576: extracellular region; GO:0008150: biological_process
ENSG00000171791	BCL2	1904	1452	1752	2390	2198	3058	6.814	6.7644	6.8202	10.6682	9.6934	9.3995	0.61992	1.05136e-19	5.32972e-18	false	18	63123346	63320128	-	protein_coding	BCL2 apoptosis regulator [Source:HGNC Symbol%3BAcc:HGNC:990]	K02161: BCL2; apoptosis regulator Bcl-2	hsa01521: EGFR tyrosine kinase inhibitor resistance - Homo sapiens (human); hsa01522: Endocrine resistance - Homo sapiens (human); hsa01524: Platinum drug resistance - Homo sapiens (human); hsa04064: NF-kappa B signaling pathway - Homo sapiens (human); hsa04066: HIF-1 signaling pathway - Homo sapiens (human); hsa04071: Sphingolipid signaling pathway - Homo sapiens (human); hsa04115: p53 signaling…	GO:0000082: G1/S transition of mitotic cell cycle; GO:0000209: protein polyubiquitination; GO:0001503: ossification; GO:0001541: ovarian follicle development; GO:0001656: metanephros development; GO:0001658: branching involved in ureteric bud morphogenesis; GO:0001662: behavioral fear response; GO:0001782: B cell homeostasis; GO:0001783: B cell apoptotic process; GO:0001836: release of cytochrome…
ENSG00000260917	ENSG00000260917	871	681	715	342	357	420	9.2785	9.4435	8.285	4.5441	4.6864	3.8428	-0.97475	1.07556e-19	5.43545e-18	false	10	112823490	112827726	+	lncRNA	novel transcript%2C overlapping to VTI1A
ENSG00000030582	GRN	6046	4670	5283	7093	7380	9108	77.4377	77.8621	73.6024	113.311	116.48	100.193	0.60325	1.1042e-19	5.56282e-18	false	17	44345246	44353106	+	protein_coding	granulin precursor [Source:HGNC Symbol%3BAcc:HGNC:4601]	K23879: GRN; progranulin		GO:0002265: astrocyte activation involved in immune response; GO:0002282: microglial cell activation involved in immune response; GO:0003723: RNA binding; GO:0005125: cytokine activity; GO:0005515: protein binding; GO:0005576: extracellular region; GO:0005576: extracellular region; GO:0005576: extracellular region; GO:0005615: extracellular space; GO:0005764: lysosome; GO:0005765: lysosomal membr…
ENSG00000177410	ZFAS1	24957	19413	24590	8534	10303	16838	135.472	137.175	145.192	57.7785	68.9182	78.5019	-0.94056	1.12467e-19	5.64843e-18	false	20	49278178	49299600	+	lncRNA	ZNFX1 antisense RNA 1 [Source:HGNC Symbol%3BAcc:HGNC:33101]			GO:0005634: nucleus; GO:0005737: cytoplasm
ENSG00000205542	TMSB4X	45625	35255	43432	56937	64016	109693	1209.23	1216.33	1252.11	1882.16	2090.77	2496.99	0.89959	1.46298e-19	7.32483e-18	false	X	12975110	12977227	+	protein_coding	thymosin beta 4 X-linked [Source:HGNC Symbol%3BAcc:HGNC:11881]	K05764: TMSB4; thymosin, beta 4	hsa04810: Regulation of actin cytoskeleton - Homo sapiens (human)	GO:0003723: RNA binding; GO:0003785: actin monomer binding; GO:0003785: actin monomer binding; GO:0005515: protein binding; GO:0005576: extracellular region; GO:0005576: extracellular region; GO:0005634: nucleus; GO:0005737: cytoplasm; GO:0005737: cytoplasm; GO:0005829: cytosol; GO:0005856: cytoskeleton; GO:0007015: actin filament organization; GO:0007253: cytoplasmic sequestering of NF-kappaB; G…
ENSG00000065989	PDE4A	1259	898	1011	1557	1480	2054	8.4037	7.8027	7.3405	12.9625	12.1736	11.7754	0.7239	1.64159e-19	8.19381e-18	false	19	10416773	10469630	+	protein_coding	phosphodiesterase 4A [Source:HGNC Symbol%3BAcc:HGNC:8780]	K13293: PDE4; cAMP-specific phosphodiesterase 4 [EC:3.1.4.53]	hsa00230: Purine metabolism - Homo sapiens (human); hsa01100: Metabolic pathways - Homo sapiens (human); hsa04024: cAMP signaling pathway - Homo sapiens (human); hsa04928: Parathyroid hormone synthesis, secretion and action - Homo sapiens (human); hsa05032: Morphine addiction - Homo sapiens (human)	GO:0004114: 3',5'-cyclic-nucleotide phosphodiesterase activity; GO:0004115: 3',5'-cyclic-AMP phosphodiesterase activity; GO:0004115: 3',5'-cyclic-AMP phosphodiesterase activity; GO:0004115: 3',5'-cyclic-AMP phosphodiesterase activity; GO:0004115: 3',5'-cyclic-AMP phosphodiesterase activity; GO:0005515: protein binding; GO:0005634: nucleus; GO:0005654: nucleoplasm; GO:0005829: cytosol; GO:0005829:…
ENSG00000187735	TCEA1	7865	5808	7279	3928	4038	5668	82.0412	78.8651	82.5909	51.1047	51.9053	50.7803	-0.58475	1.68284e-19	8.37395e-18	false	8	53966552	54022456	-	protein_coding	transcription elongation factor A1 [Source:HGNC Symbol%3BAcc:HGNC:11612]	K03145: TFIIS; transcription elongation factor S-II		GO:0003677: DNA binding; GO:0005515: protein binding; GO:0005634: nucleus; GO:0005654: nucleoplasm; GO:0005654: nucleoplasm; GO:0005669: transcription factor TFIID complex; GO:0005730: nucleolus; GO:0006351: DNA-templated transcription; GO:0006366: transcription by RNA polymerase II; GO:0006368: transcription elongation by RNA polymerase II promoter; GO:0008270: zinc ion binding; GO:0045944: posi…
ENSG00000228340	MIR646HG	1643	1216	1649	789	739	853	2.7449	2.6445	2.9966	1.6441	1.5214	1.224	-0.86591	1.72102e-19	8.53772e-18	false	20	60087661	60653784	+	lncRNA	MIR646 host gene [Source:HGNC Symbol%3BAcc:HGNC:27659]
ENSG00000148248	SURF4	7132	5554	6476	8064	7883	10784	93.442	94.7244	92.2922	131.776	127.272	121.351	0.51619	1.9029e-19	9.41124e-18	false	9	133361450	133376166	-	protein_coding	surfeit 4 [Source:HGNC Symbol%3BAcc:HGNC:11476]	K20369: ERV29, SURF4; ER-derived vesicles protein		GO:0000139: Golgi membrane; GO:0005515: protein binding; GO:0005783: endoplasmic reticulum; GO:0005783: endoplasmic reticulum; GO:0005789: endoplasmic reticulum membrane; GO:0005793: endoplasmic reticulum-Golgi intermediate compartment; GO:0005793: endoplasmic reticulum-Golgi intermediate compartment; GO:0005794: Golgi apparatus; GO:0005829: cytosol; GO:0005886: plasma membrane; GO:0006897: endoc…
ENSG00000105612	DNASE2	733	550	648	929	1007	1457	8.6292	8.4286	8.2979	13.6408	14.6086	14.7319	0.84245	2.65487e-19	1.30903e-17	false	19	12875209	12881595	-	protein_coding	deoxyribonuclease 2%2C lysosomal [Source:HGNC Symbol%3BAcc:HGNC:2960]	K01158: DNASE2; deoxyribonuclease II [EC:3.1.22.1]	hsa04142: Lysosome - Homo sapiens (human); hsa04623: Cytosolic DNA-sensing pathway - Homo sapiens (human)	GO:0003677: DNA binding; GO:0004531: deoxyribonuclease II activity; GO:0005764: lysosome; GO:0006259: DNA metabolic process; GO:0006309: apoptotic DNA fragmentation; GO:0043353: enucleate erythrocyte differentiation; GO:0050776: regulation of immune response; GO:0070062: extracellular exosome; GO:0090305: nucleic acid phosphodiester bond hydrolysis
ENSG00000166130	IKBIP	708	540	658	944	1042	1688	7.6762	7.6214	7.7601	12.7656	13.9217	15.7188	0.96392	2.83627e-19	1.39424e-17	false	12	98613405	98645113	-	protein_coding	IKBKB interacting protein [Source:HGNC Symbol%3BAcc:HGNC:26430]			GO:0005515: protein binding; GO:0005783: endoplasmic reticulum; GO:0005789: endoplasmic reticulum membrane; GO:0010165: response to X-ray; GO:0016020: membrane; GO:0016021: integral component of membrane
ENSG00000106415	GLCCI1	563	390	480	840	721	1004	3.6919	3.3291	3.4238	6.8703	5.8263	5.6547	0.8841	3.2663e-19	1.60078e-17	false	7	7968796	8094272	+	protein_coding	glucocorticoid induced 1 [Source:HGNC Symbol%3BAcc:HGNC:18713]			GO:0005737: cytoplasm
ENSG00000115956	PLEK	8983	6679	8079	3977	4574	6043	126.507	122.442	123.759	69.856	79.3781	73.0932	-0.66583	4.05932e-19	1.98344e-17	false	2	68365282	68397453	+	protein_coding	pleckstrin [Source:HGNC Symbol%3BAcc:HGNC:9070]	K19993: PLEK; pleckstrin		GO:0002244: hematopoietic progenitor cell differentiation; GO:0002576: platelet degranulation; GO:0005080: protein kinase C binding; GO:0005515: protein binding; GO:0005576: extracellular region; GO:0005737: cytoplasm; GO:0005829: cytosol; GO:0005886: plasma membrane; GO:0006904: vesicle docking involved in exocytosis; GO:0007229: integrin-mediated signaling pathway; GO:0010572: positive regulati…	Others
ENSG00000112893	MAN2A1	1193	911	1106	1519	1421	2104	4.7847	4.7562	4.825	7.5985	7.023	7.2475	0.68387	4.29328e-19	2.09146e-17	false	5	109689927	109869625	+	protein_coding	mannosidase alpha class 2A member 1 [Source:HGNC Symbol%3BAcc:HGNC:6824]	K01231: MAN2; alpha-mannosidase II [EC:3.2.1.114]	hsa00510: N-Glycan biosynthesis - Homo sapiens (human); hsa00513: Various types of N-glycan biosynthesis - Homo sapiens (human); hsa01100: Metabolic pathways - Homo sapiens (human)	GO:0000139: Golgi membrane; GO:0000139: Golgi membrane; GO:0001701: in utero embryonic development; GO:0001889: liver development; GO:0004559: alpha-mannosidase activity; GO:0004559: alpha-mannosidase activity; GO:0004572: mannosyl-oligosaccharide 1,3-1,6-alpha-mannosidase activity; GO:0005797: Golgi medial cisterna; GO:0005801: cis-Golgi network; GO:0006013: mannose metabolic process; GO:0006486…
ENSG00000164604	GPR85	158	149	180	344	323	618	0.9406	1.1546	1.1656	2.5542	2.3695	3.1598	1.40061	5.24758e-19	2.54869e-17	up	7	113078331	113087778	-	protein_coding	G protein-coupled receptor 85 [Source:HGNC Symbol%3BAcc:HGNC:4536]	K04302: SREB2, GPR85; super conserved receptor expressed in brain 2		GO:0004930: G protein-coupled receptor activity; GO:0004930: G protein-coupled receptor activity; GO:0005515: protein binding; GO:0005783: endoplasmic reticulum; GO:0005886: plasma membrane; GO:0005886: plasma membrane; GO:0007165: signal transduction; GO:0007186: G protein-coupled receptor signaling pathway; GO:0016021: integral component of membrane
ENSG00000152926	ZNF117	1226	1020	1113	616	524	707	5.174	5.6036	5.1093	3.2425	2.7251	2.5627	-0.82514	5.6126e-19	2.71784e-17	false	7	64971772	65006684	-	protein_coding	zinc finger protein 117 [Source:HGNC Symbol%3BAcc:HGNC:12897]			GO:0000978: RNA polymerase II cis-regulatory region sequence-specific DNA binding; GO:0000981: DNA-binding transcription factor activity, RNA polymerase II-specific; GO:0003700: DNA-binding transcription factor activity; GO:0005634: nucleus; GO:0006355: regulation of DNA-templated transcription; GO:0006357: regulation of transcription by RNA polymerase II; GO:0008270: zinc ion binding	zf-C2H2
ENSG00000127419	TMEM175	868	678	809	389	369	417	10.8136	10.9953	10.9629	6.0445	5.6649	4.4619	-0.95253	5.90839e-19	2.85256e-17	false	4	932387	958656	+	protein_coding	transmembrane protein 175 [Source:HGNC Symbol%3BAcc:HGNC:28709]	K24915: TMEM175; TMEM175 potassium channel family protein		GO:0005267: potassium channel activity; GO:0005515: protein binding; GO:0005764: lysosome; GO:0005764: lysosome; GO:0005765: lysosomal membrane; GO:0005768: endosome; GO:0005768: endosome; GO:0022841: potassium ion leak channel activity; GO:0022841: potassium ion leak channel activity; GO:0031303: integral component of endosome membrane; GO:0035751: regulation of lysosomal lumen pH; GO:0070050: n…
ENSG00000112208	BAG2	401	252	353	604	546	969	2.7213	2.2262	2.6058	5.1124	4.566	5.6479	1.10043	6.01244e-19	2.89418e-17	up	6	57172326	57189833	+	protein_coding	BAG cochaperone 2 [Source:HGNC Symbol%3BAcc:HGNC:938]	K09556: BAG2; BCL2-associated athanogene 2	hsa04141: Protein processing in endoplasmic reticulum - Homo sapiens (human)	GO:0000774: adenyl-nucleotide exchange factor activity; GO:0000774: adenyl-nucleotide exchange factor activity; GO:0005515: protein binding; GO:0005829: cytosol; GO:0005874: microtubule; GO:0006457: protein folding; GO:0010954: positive regulation of protein processing; GO:0019538: protein metabolic process; GO:0030424: axon; GO:0030425: dendrite; GO:0031072: heat shock protein binding; GO:003139…
ENSG00000167202	TBC1D2B	3536	2843	3376	4413	4168	5489	16.3474	17.1096	16.9772	25.4464	23.7453	21.7953	0.56777	7.22821e-19	3.46911e-17	false	15	77984036	78077724	-	protein_coding	TBC1 domain family member 2B [Source:HGNC Symbol%3BAcc:HGNC:29183]	K20166: TBC1D2B; TBC1 domain family member 2B		GO:0005096: GTPase activator activity; GO:0005515: protein binding; GO:0005769: early endosome; GO:0005829: cytosol; GO:0006897: endocytosis; GO:0090630: activation of GTPase activity
ENSG00000168758	SEMA4C	1747	1314	1506	781	826	1091	12.5881	12.3251	11.8038	7.019	7.3343	6.7519	-0.72153	7.25324e-19	3.47086e-17	false	2	96859718	96870757	-	protein_coding	semaphorin 4C [Source:HGNC Symbol%3BAcc:HGNC:10731]	K06521: SEMA4, CD100; semaphorin 4	hsa04360: Axon guidance - Homo sapiens (human)	GO:0001755: neural crest cell migration; GO:0001843: neural tube closure; GO:0005515: protein binding; GO:0005615: extracellular space; GO:0005615: extracellular space; GO:0005887: integral component of plasma membrane; GO:0007411: axon guidance; GO:0014069: postsynaptic density; GO:0021535: cell migration in hindbrain; GO:0021549: cerebellum development; GO:0030215: semaphorin receptor binding; …
ENSG00000068366	ACSL4	3670	2736	3381	4334	4141	6523	16.613	16.1221	16.6477	24.4696	23.0993	25.3607	0.64179	7.31114e-19	3.48827e-17	false	X	109624244	109733403	-	protein_coding	acyl-CoA synthetase long chain family member 4 [Source:HGNC Symbol%3BAcc:HGNC:3571]	K01897: ACSL, fadD; long-chain acyl-CoA synthetase [EC:6.2.1.3]	hsa00061: Fatty acid biosynthesis - Homo sapiens (human); hsa00071: Fatty acid degradation - Homo sapiens (human); hsa01100: Metabolic pathways - Homo sapiens (human); hsa01212: Fatty acid metabolism - Homo sapiens (human); hsa03320: PPAR signaling pathway - Homo sapiens (human); hsa04146: Peroxisome - Homo sapiens (human); hsa04216: Ferroptosis - Homo sapiens (human); hsa04714: Thermogenesis - H…	GO:0001676: long-chain fatty acid metabolic process; GO:0001676: long-chain fatty acid metabolic process; GO:0001676: long-chain fatty acid metabolic process; GO:0004467: long-chain fatty acid-CoA ligase activity; GO:0004467: long-chain fatty acid-CoA ligase activity; GO:0004467: long-chain fatty acid-CoA ligase activity; GO:0004467: long-chain fatty acid-CoA ligase activity; GO:0005524: ATP bind…
ENSG00000096070	BRPF3	859	622	753	376	329	463	5.8629	5.5263	5.5904	3.2008	2.7671	2.7142	-0.89477	7.40769e-19	3.52397e-17	false	6	36196744	36232790	+	protein_coding	bromodomain and PHD finger containing 3 [Source:HGNC Symbol%3BAcc:HGNC:14256]	K11350: BRPF3; bromodomain and PHD finger-containing protein 3		GO:0000123: histone acetyltransferase complex; GO:0005515: protein binding; GO:0005576: extracellular region; GO:0005829: cytosol; GO:0006325: chromatin organization; GO:0006357: regulation of transcription by RNA polymerase II; GO:0043966: histone H3 acetylation; GO:0044154: histone H3-K14 acetylation; GO:0045740: positive regulation of DNA replication; GO:0046872: metal ion binding; GO:0050793:…
ENSG00000135124	P2RX4	2291	1805	2043	1126	1158	1506	13.0054	13.3383	12.6152	7.9725	8.1006	7.3427	-0.65818	7.71582e-19	3.65983e-17	false	12	121210065	121234106	+	protein_coding	purinergic receptor P2X 4 [Source:HGNC Symbol%3BAcc:HGNC:8535]	K05218: P2RX4; P2X purinoceptor 4	hsa04020: Calcium signaling pathway - Homo sapiens (human); hsa04080: Neuroactive ligand-receptor interaction - Homo sapiens (human)	GO:0001614: purinergic nucleotide receptor activity; GO:0001614: purinergic nucleotide receptor activity; GO:0001894: tissue homeostasis; GO:0002028: regulation of sodium ion transport; GO:0002931: response to ischemia; GO:0004931: extracellularly ATP-gated cation channel activity; GO:0004931: extracellularly ATP-gated cation channel activity; GO:0005102: signaling receptor binding; GO:0005507: c…
ENSG00000099622	CIRBP	4467	3583	4411	2177	2243	2299	31.6616	33.0589	34.008	19.2456	19.5911	13.9955	-0.83184	8.00852e-19	3.76563e-17	false	19	1259384	1274880	+	protein_coding	cold inducible RNA binding protein [Source:HGNC Symbol%3BAcc:HGNC:1982]	K13195: CIRBP; cold-inducible RNA-binding protein		GO:0003723: RNA binding; GO:0003723: RNA binding; GO:0003730: mRNA 3'-UTR binding; GO:0005515: protein binding; GO:0005634: nucleus; GO:0005634: nucleus; GO:0005634: nucleus; GO:0005654: nucleoplasm; GO:0005681: spliceosomal complex; GO:0005737: cytoplasm; GO:0005737: cytoplasm; GO:0009409: response to cold; GO:0009411: response to UV; GO:0010494: cytoplasmic stress granule; GO:0017148: negative …
ENSG00000152689	RASGRP3	68	84	94	222	211	330	0.2855	0.4592	0.4293	1.1627	1.0918	1.1901	1.6446	7.9865e-19	3.76563e-17	up	2	33436324	33564750	+	protein_coding	RAS guanyl releasing protein 3 [Source:HGNC Symbol%3BAcc:HGNC:14545]	K12362: RASGRP3; RAS guanyl-releasing protein 3	hsa04010: MAPK signaling pathway - Homo sapiens (human); hsa04014: Ras signaling pathway - Homo sapiens (human); hsa04015: Rap1 signaling pathway - Homo sapiens (human); hsa04662: B cell receptor signaling pathway - Homo sapiens (human); hsa05200: Pathways in cancer - Homo sapiens (human)	GO:0000165: MAPK cascade; GO:0005085: guanyl-nucleotide exchange factor activity; GO:0005085: guanyl-nucleotide exchange factor activity; GO:0005096: GTPase activator activity; GO:0005509: calcium ion binding; GO:0005515: protein binding; GO:0005886: plasma membrane; GO:0005886: plasma membrane; GO:0005887: integral component of plasma membrane; GO:0007264: small GTPase mediated signal transducti…
ENSG00000257883	ENSG00000257883	408	256	348	609	578	750	21.0221	17.1704	19.5039	39.1371	36.6992	33.1902	0.98716	8.00841e-19	3.76563e-17	false	12	116661582	116698065	+	lncRNA	novel transcript
ENSG00000099250	NRP1	289	224	277	71	84	122	1.1321	1.1423	1.1803	0.3469	0.4055	0.4105	-1.48301	8.91185e-19	4.17827e-17	down	10	33177492	33336262	-	protein_coding	neuropilin 1 [Source:HGNC Symbol%3BAcc:HGNC:8004]	K06724: NRP1, CD304; neuropilin 1	hsa04360: Axon guidance - Homo sapiens (human); hsa05166: Human T-cell leukemia virus 1 infection - Homo sapiens (human); hsa05171: Coronavirus disease - COVID-19 - Homo sapiens (human)	GO:0001525: angiogenesis; GO:0001525: angiogenesis; GO:0001569: branching involved in blood vessel morphogenesis; GO:0001570: vasculogenesis; GO:0001755: neural crest cell migration; GO:0001764: neuron migration; GO:0001938: positive regulation of endothelial cell proliferation; GO:0002040: sprouting angiogenesis; GO:0002040: sprouting angiogenesis; GO:0002042: cell migration involved in sproutin…
ENSG00000166527	CLEC4D	67	43	77	168	181	278	1.4752	1.2324	1.8441	4.6135	4.9109	5.2571	1.77595	9.31046e-19	4.35257e-17	up	12	8509475	8522366	+	protein_coding	C-type lectin domain family 4 member D [Source:HGNC Symbol%3BAcc:HGNC:14554]	K10058: CLEC4D, MCL, CD368; C-type lectin domain family 4 member D	hsa04625: C-type lectin receptor signaling pathway - Homo sapiens (human)	GO:0002250: adaptive immune response; GO:0002292: T cell differentiation involved in immune response; GO:0005515: protein binding; GO:0005537: mannose binding; GO:0005886: plasma membrane; GO:0005886: plasma membrane; GO:0006955: immune response; GO:0009897: external side of plasma membrane; GO:0016021: integral component of membrane; GO:0030246: carbohydrate binding; GO:0030887: positive regulat…
ENSG00000169105	CHST14	883	651	801	1149	1074	1537	18.3241	17.586	18.0809	29.7397	27.4649	27.3947	0.72377	9.84555e-19	4.5895e-17	false	15	40470984	40473158	+	protein_coding	carbohydrate sulfotransferase 14 [Source:HGNC Symbol%3BAcc:HGNC:24464]	K08105: D4ST1; dermatan 4-sulfotransferase 1 [EC:2.8.2.35]	hsa00532: Glycosaminoglycan biosynthesis - chondroitin sulfate / dermatan sulfate - Homo sapiens (human)	GO:0000139: Golgi membrane; GO:0001537: N-acetylgalactosamine 4-O-sulfotransferase activity; GO:0001537: N-acetylgalactosamine 4-O-sulfotransferase activity; GO:0008146: sulfotransferase activity; GO:0016021: integral component of membrane; GO:0016051: carbohydrate biosynthetic process; GO:0030208: dermatan sulfate biosynthetic process; GO:0030208: dermatan sulfate biosynthetic process; GO:004230…
ENSG00000068024	HDAC4	804	597	707	1122	1096	1317	2.5594	2.4739	2.4481	4.4547	4.2993	3.6007	0.79505	9.99517e-19	4.63262e-17	false	2	239048168	239401654	-	protein_coding	histone deacetylase 4 [Source:HGNC Symbol%3BAcc:HGNC:14063]	K11406: HDAC4_5; histone deacetylase 4/5 [EC:3.5.1.98]	hsa04371: Apelin signaling pathway - Homo sapiens (human); hsa04613: Neutrophil extracellular trap formation - Homo sapiens (human); hsa05034: Alcoholism - Homo sapiens (human); hsa05203: Viral carcinogenesis - Homo sapiens (human); hsa05206: MicroRNAs in cancer - Homo sapiens (human)	GO:0000118: histone deacetylase complex; GO:0000118: histone deacetylase complex; GO:0000122: negative regulation of transcription by RNA polymerase II; GO:0000122: negative regulation of transcription by RNA polymerase II; GO:0000122: negative regulation of transcription by RNA polymerase II; GO:0000122: negative regulation of transcription by RNA polymerase II; GO:0000976: transcription cis-reg…
ENSG00000146281	PM20D2	1688	1317	1614	2053	2064	3028	16.2001	16.4534	16.8491	24.5748	24.41	24.9593	0.65829	9.97251e-19	4.63262e-17	false	6	89146055	89165565	+	protein_coding	peptidase M20 domain containing 2 [Source:HGNC Symbol%3BAcc:HGNC:21408]	K26141: PM20D2; Xaa-Arg dipeptidase [EC:3.4.13.4]		GO:0004180: carboxypeptidase activity; GO:0005515: protein binding; GO:0005654: nucleoplasm; GO:0006508: proteolysis; GO:0016805: dipeptidase activity; GO:0016805: dipeptidase activity; GO:0032268: regulation of cellular protein metabolic process; GO:0042802: identical protein binding
ENSG00000066855	MTFR1	524	361	441	719	664	1059	5.1093	4.5821	4.6773	8.7442	7.9784	8.8687	0.91126	1.07559e-18	4.97101e-17	false	8	65644734	65771261	+	protein_coding	mitochondrial fission regulator 1 [Source:HGNC Symbol%3BAcc:HGNC:29510]			GO:0000266: mitochondrial fission; GO:0000266: mitochondrial fission; GO:0005515: protein binding; GO:0005739: mitochondrion; GO:0005739: mitochondrion; GO:0005739: mitochondrion; GO:0005829: cytosol; GO:0005886: plasma membrane; GO:0007005: mitochondrion organization; GO:0009060: aerobic respiration; GO:0009060: aerobic respiration
ENSG00000067141	NEO1	647	497	601	271	251	353	3.5889	3.5887	3.6262	1.8749	1.7157	1.6818	-0.95932	1.10874e-18	5.10967e-17	false	15	73051710	73305205	+	protein_coding	neogenin 1 [Source:HGNC Symbol%3BAcc:HGNC:7754]	K06766: NEO1; neogenin	hsa04350: TGF-beta signaling pathway - Homo sapiens (human); hsa04360: Axon guidance - Homo sapiens (human); hsa04514: Cell adhesion molecules - Homo sapiens (human)	GO:0001764: neuron migration; GO:0005515: protein binding; GO:0005654: nucleoplasm; GO:0005794: Golgi apparatus; GO:0005886: plasma membrane; GO:0005886: plasma membrane; GO:0005886: plasma membrane; GO:0005887: integral component of plasma membrane; GO:0007155: cell adhesion; GO:0007411: axon guidance; GO:0009986: cell surface; GO:0030513: positive regulation of BMP signaling pathway; GO:0038023…
ENSG00000136925	TSTD2	888	763	933	432	397	551	7.0714	7.9093	8.0816	4.2907	3.8958	3.7685	-0.87212	1.11645e-18	5.1306e-17	false	9	97600080	97633368	-	protein_coding	thiosulfate sulfurtransferase like domain containing 2 [Source:HGNC Symbol%3BAcc:HGNC:30087]			GO:0003674: molecular_function; GO:0005515: protein binding; GO:0005575: cellular_component; GO:0008150: biological_process
ENSG00000100078	PLA2G3	12	6	21	105	71	147	0.2083	0.1356	0.3965	2.2735	1.5189	2.1918	3.07433	1.18927e-18	5.43448e-17	up	22	31134807	31140508	-	protein_coding	phospholipase A2 group III [Source:HGNC Symbol%3BAcc:HGNC:17934]	K01047: PLA2G, SPLA2; secretory phospholipase A2 [EC:3.1.1.4]	hsa00564: Glycerophospholipid metabolism - Homo sapiens (human); hsa00565: Ether lipid metabolism - Homo sapiens (human); hsa00590: Arachidonic acid metabolism - Homo sapiens (human); hsa00591: Linoleic acid metabolism - Homo sapiens (human); hsa00592: alpha-Linolenic acid metabolism - Homo sapiens (human); hsa01100: Metabolic pathways - Homo sapiens (human); hsa04014: Ras signaling pathway - Hom…	GO:0001675: acrosome assembly; GO:0002532: production of molecular mediator involved in inflammatory response; GO:0005576: extracellular region; GO:0005615: extracellular space; GO:0005814: centriole; GO:0005886: plasma membrane; GO:0006644: phospholipid metabolic process; GO:0006658: phosphatidylserine metabolic process; GO:0007288: sperm axoneme assembly; GO:0010629: negative regulation of gene…
ENSG00000112195	TREML2	892	658	780	385	304	506	10.637	10.2142	10.1176	5.7263	4.4672	5.1825	-0.93223	1.1875e-18	5.43448e-17	false	6	41189749	41201149	-	protein_coding	triggering receptor expressed on myeloid cells like 2 [Source:HGNC Symbol%3BAcc:HGNC:21092]	K14364: TLT2; trem-like transcript 2 protein		GO:0005515: protein binding; GO:0005886: plasma membrane; GO:0009986: cell surface; GO:0009986: cell surface; GO:0016021: integral component of membrane; GO:0038023: signaling receptor activity; GO:0038023: signaling receptor activity; GO:0042110: T cell activation; GO:0042110: T cell activation
ENSG00000101782	RIOK3	1398	1008	1245	662	617	840	12.9942	12.1963	12.5875	7.6746	7.0671	6.7058	-0.74305	1.22006e-18	5.55952e-17	false	18	23453287	23486603	+	protein_coding	RIO kinase 3 [Source:HGNC Symbol%3BAcc:HGNC:11451]	K08872: RIOK3, SUDD; RIO kinase 3 [EC:2.7.11.1]		GO:0004674: protein serine/threonine kinase activity; GO:0004674: protein serine/threonine kinase activity; GO:0005515: protein binding; GO:0005524: ATP binding; GO:0005829: cytosol; GO:0005829: cytosol; GO:0006468: protein phosphorylation; GO:0007059: chromosome segregation; GO:0030490: maturation of SSU-rRNA; GO:0030490: maturation of SSU-rRNA; GO:0030688: preribosome, small subunit precursor; …
ENSG00000074842	MYDGF	1714	1245	1476	1960	2068	2915	46.3249	43.8024	43.3927	66.0717	68.8758	67.6666	0.68058	1.26264e-18	5.73741e-17	false	19	4641374	4670362	-	protein_coding	myeloid derived growth factor [Source:HGNC Symbol%3BAcc:HGNC:16948]			GO:0001525: angiogenesis; GO:0001934: positive regulation of protein phosphorylation; GO:0001938: positive regulation of endothelial cell proliferation; GO:0001938: positive regulation of endothelial cell proliferation; GO:0005515: protein binding; GO:0005615: extracellular space; GO:0005615: extracellular space; GO:0005783: endoplasmic reticulum; GO:0005788: endoplasmic reticulum lumen; GO:00057…
ENSG00000005893	LAMP2	7373	5674	6935	8255	8738	11681	31.3121	31.3677	32.0363	43.7262	45.7291	42.607	0.5573	1.2868e-18	5.83086e-17	false	X	120426148	120469365	-	protein_coding	lysosomal associated membrane protein 2 [Source:HGNC Symbol%3BAcc:HGNC:6501]	K06528: LAMP1_2, CD107; lysosomal-associated membrane protein 1/2	hsa04140: Autophagy - animal - Homo sapiens (human); hsa04142: Lysosome - Homo sapiens (human); hsa04145: Phagosome - Homo sapiens (human); hsa05152: Tuberculosis - Homo sapiens (human)	GO:0005515: protein binding; GO:0005615: extracellular space; GO:0005764: lysosome; GO:0005765: lysosomal membrane; GO:0005765: lysosomal membrane; GO:0005765: lysosomal membrane; GO:0005770: late endosome; GO:0005886: plasma membrane; GO:0005886: plasma membrane; GO:0006605: protein targeting; GO:0009267: cellular response to starvation; GO:0009267: cellular response to starvation; GO:0016020: m…
ENSG00000010818	HIVEP2	760	530	664	1037	903	1356	3.0432	2.7626	2.8921	5.1791	4.4557	4.6635	0.79163	1.53071e-18	6.91678e-17	false	6	142751469	142956698	-	protein_coding	HIVEP zinc finger 2 [Source:HGNC Symbol%3BAcc:HGNC:4921]	K09239: HIVEP; human immunodeficiency virus type I enhancer-binding protein		GO:0000978: RNA polymerase II cis-regulatory region sequence-specific DNA binding; GO:0000981: DNA-binding transcription factor activity, RNA polymerase II-specific; GO:0003677: DNA binding; GO:0005634: nucleus; GO:0005654: nucleoplasm; GO:0006357: regulation of transcription by RNA polymerase II; GO:0046872: metal ion binding	zf-C2H2
ENSG00000166275	BORCS7	743	581	718	269	295	449	12.5508	12.7757	13.1927	5.6675	6.1407	6.5142	-0.98617	1.55365e-18	7.00092e-17	false	10	102854259	102864961	+	protein_coding	BLOC-1 related complex subunit 7 [Source:HGNC Symbol%3BAcc:HGNC:23516]	K20821: BORCS7; BLOC-1 related complex subunit 7		GO:0005515: protein binding; GO:0032418: lysosome localization; GO:0051036: regulation of endosome size; GO:0062196: regulation of lysosome size; GO:0072384: organelle transport along microtubule; GO:0098574: cytoplasmic side of lysosomal membrane; GO:0099078: BORC complex; GO:0099078: BORC complex; GO:0099078: BORC complex
ENSG00000151287	TEX30	2784	2164	2637	3750	3650	6943	55.6994	56.359	57.3876	93.5768	89.9883	119.305	0.92235	1.56142e-18	7.01643e-17	false	13	102765888	102773811	-	protein_coding	testis expressed 30 [Source:HGNC Symbol%3BAcc:HGNC:25188]			GO:0016787: hydrolase activity
ENSG00000125726	CD70	608	503	593	925	837	1514	17.9363	19.3162	19.0288	34.035	30.4275	38.3607	0.95371	1.70094e-18	7.62227e-17	false	19	6583183	6604103	-	protein_coding	CD70 molecule [Source:HGNC Symbol%3BAcc:HGNC:11937]	K05470: TNFSF7, CD70; tumor necrosis factor ligand superfamily member 7	hsa04060: Cytokine-cytokine receptor interaction - Homo sapiens (human)	GO:0002020: protease binding; GO:0002456: T cell mediated immunity; GO:0005102: signaling receptor binding; GO:0005125: cytokine activity; GO:0005164: tumor necrosis factor receptor binding; GO:0005515: protein binding; GO:0005886: plasma membrane; GO:0005886: plasma membrane; GO:0005886: plasma membrane; GO:0005887: integral component of plasma membrane; GO:0007165: signal transduction; GO:00072…
ENSG00000159921	GNE	783	592	639	1053	950	1582	6.035	5.9397	5.3573	10.1229	9.0231	10.4727	0.85404	1.73775e-18	7.76579e-17	false	9	36214441	36277042	-	protein_coding	glucosamine (UDP-N-acetyl)-2-epimerase/N-acetylmannosamine kinase [Source:HGNC Symbol%3BAcc:HGNC:23657]	K12409: GNE; bifunctional UDP-N-acetylglucosamine 2-epimerase / N-acetylmannosamine kinase [EC:3.2.1.183 2.7.1.60]	hsa00520: Amino sugar and nucleotide sugar metabolism - Homo sapiens (human); hsa01100: Metabolic pathways - Homo sapiens (human); hsa01250: Biosynthesis of nucleotide sugars - Homo sapiens (human)	GO:0004553: hydrolase activity, hydrolyzing O-glycosyl compounds; GO:0005515: protein binding; GO:0005524: ATP binding; GO:0005737: cytoplasm; GO:0005829: cytosol; GO:0006045: N-acetylglucosamine biosynthetic process; GO:0006047: UDP-N-acetylglucosamine metabolic process; GO:0006054: N-acetylneuraminate metabolic process; GO:0007155: cell adhesion; GO:0008761: UDP-N-acetylglucosamine 2-epimerase …
ENSG00000182718	ANXA2	564	440	485	847	789	1572	2.1995	2.2336	2.0573	4.1198	3.7916	5.2653	1.10873	2.10431e-18	9.37804e-17	up	15	60347134	60402883	-	protein_coding	annexin A2 [Source:HGNC Symbol%3BAcc:HGNC:537]	K17092: ANXA2; annexin A2	hsa05132: Salmonella infection - Homo sapiens (human)	GO:0001525: angiogenesis; GO:0001533: cornified envelope; GO:0001765: membrane raft assembly; GO:0001786: phosphatidylserine binding; GO:0001921: positive regulation of receptor recycling; GO:0002020: protease binding; GO:0002020: protease binding; GO:0002091: negative regulation of receptor internalization; GO:0003723: RNA binding; GO:0004867: serine-type endopeptidase inhibitor activity; GO:000…
ENSG00000260804	LINC01963	636	433	557	241	232	307	9.1189	8.0816	8.687	4.3098	4.0991	3.7806	-1.01458	2.16624e-18	9.62759e-17	down	2	216217045	216220192	+	lncRNA	long intergenic non-protein coding RNA 1963 [Source:HGNC Symbol%3BAcc:HGNC:25283]
ENSG00000137841	PLCB2	1428	1186	1158	619	593	620	8.7704	9.482	7.7362	4.7417	4.4881	3.2705	-0.98861	2.30043e-18	1.0196e-16	false	15	40278176	40307935	-	protein_coding	phospholipase C beta 2 [Source:HGNC Symbol%3BAcc:HGNC:9055]	K05858: PLCB; phosphatidylinositol phospholipase C, beta [EC:3.1.4.11]	hsa00562: Inositol phosphate metabolism - Homo sapiens (human); hsa01100: Metabolic pathways - Homo sapiens (human); hsa04015: Rap1 signaling pathway - Homo sapiens (human); hsa04020: Calcium signaling pathway - Homo sapiens (human); hsa04022: cGMP-PKG signaling pathway - Homo sapiens (human); hsa04062: Chemokine signaling pathway - Homo sapiens (human); hsa04070: Phosphatidylinositol signaling s…	GO:0001580: detection of chemical stimulus involved in sensory perception of bitter taste; GO:0004435: phosphatidylinositol phospholipase C activity; GO:0004435: phosphatidylinositol phospholipase C activity; GO:0004435: phosphatidylinositol phospholipase C activity; GO:0004435: phosphatidylinositol phospholipase C activity; GO:0004629: phospholipase C activity; GO:0005509: calcium ion binding; G…
ENSG00000055118	KCNH2	55	59	72	188	159	272	0.3445	0.481	0.4905	1.4685	1.2271	1.4631	1.7489	2.34201e-18	1.03521e-16	up	7	150944961	150978321	-	protein_coding	potassium voltage-gated channel subfamily H member 2 [Source:HGNC Symbol%3BAcc:HGNC:6251]	K04905: KCNH2, KV11.1; potassium voltage-gated channel Eag-related subfamily H member 2		GO:0000976: transcription cis-regulatory region binding; GO:0003064: regulation of heart rate by hormone; GO:0005242: inward rectifier potassium channel activity; GO:0005242: inward rectifier potassium channel activity; GO:0005242: inward rectifier potassium channel activity; GO:0005249: voltage-gated potassium channel activity; GO:0005249: voltage-gated potassium channel activity; GO:0005251: de…
ENSG00000276600	RAB7B	153	133	147	293	299	406	1.8735	2.12	1.958	4.475	4.5118	4.27	1.23624	2.36237e-18	1.04137e-16	up	1	205976740	206003461	-	protein_coding	RAB7B%2C member RAS oncogene family [Source:HGNC Symbol%3BAcc:HGNC:30513]	K07898: RAB7B; Ras-related protein Rab-7B	hsa04137: Mitophagy - animal - Homo sapiens (human); hsa04140: Autophagy - animal - Homo sapiens (human); hsa04145: Phagosome - Homo sapiens (human); hsa05132: Salmonella infection - Homo sapiens (human); hsa05146: Amoebiasis - Homo sapiens (human)	GO:0003924: GTPase activity; GO:0005515: protein binding; GO:0005525: GTP binding; GO:0005764: lysosome; GO:0005764: lysosome; GO:0005770: late endosome; GO:0005770: late endosome; GO:0005794: Golgi apparatus; GO:0005802: trans-Golgi network; GO:0008333: endosome to lysosome transport; GO:0015031: protein transport; GO:0030670: phagocytic vesicle membrane; GO:0031902: late endosome membrane; GO:0…
ENSG00000101445	PPP1R16B	1003	719	918	436	403	606	7.0648	6.5925	7.0334	3.8304	3.498	3.6661	-0.83423	2.63852e-18	1.15995e-16	false	20	38805697	38923024	+	protein_coding	protein phosphatase 1 regulatory subunit 16B [Source:HGNC Symbol%3BAcc:HGNC:15850]	K17459: PPP1R16B, TIMAP; protein phosphatase 1 regulatory inhibitor subunit 16B		GO:0001938: positive regulation of endothelial cell proliferation; GO:0005515: protein binding; GO:0005634: nucleus; GO:0005886: plasma membrane; GO:0005886: plasma membrane; GO:0008157: protein phosphatase 1 binding; GO:0014066: regulation of phosphatidylinositol 3-kinase signaling; GO:0016607: nuclear speck; GO:0017020: myosin phosphatase regulator activity; GO:0019888: protein phosphatase regu…
ENSG00000165168	CYBB	6733	5033	5952	2662	3240	2957	63.2332	61.5302	60.8032	31.1817	37.4968	23.8517	-0.93148	4.06496e-18	1.78221e-16	false	X	37780018	37813461	+	protein_coding	cytochrome b-245 beta chain [Source:HGNC Symbol%3BAcc:HGNC:2578]	K21421: NOX2, GP91, CYBB; NADPH oxidase 2 [EC:1.-.-.-]	hsa04066: HIF-1 signaling pathway - Homo sapiens (human); hsa04145: Phagosome - Homo sapiens (human); hsa04216: Ferroptosis - Homo sapiens (human); hsa04217: Necroptosis - Homo sapiens (human); hsa04613: Neutrophil extracellular trap formation - Homo sapiens (human); hsa04621: NOD-like receptor signaling pathway - Homo sapiens (human); hsa04670: Leukocyte transendothelial migration - Homo sapiens…	GO:0005244: voltage-gated ion channel activity; GO:0005515: protein binding; GO:0005635: nuclear envelope; GO:0005789: endoplasmic reticulum membrane; GO:0005791: rough endoplasmic reticulum; GO:0005794: Golgi apparatus; GO:0005886: plasma membrane; GO:0005886: plasma membrane; GO:0005886: plasma membrane; GO:0005887: integral component of plasma membrane; GO:0006801: superoxide metabolic process…
ENSG00000289353	ENSG00000289353	530	410	476	184	207	271	13.7246	13.8208	13.4078	5.9429	6.6055	6.0273	-1.06136	4.43551e-18	1.93943e-16	down	16	66567156	66568898	+	lncRNA	novel transcript%2C sense intronic to CMTM1and CKLF-CMTM1
ENSG00000272888	CHASERR	1494	1124	1406	750	710	900	10.4304	10.2151	10.6774	6.5308	6.1083	5.3967	-0.72478	5.47398e-18	2.38707e-16	false	15	92819540	92899701	+	lncRNA	CHD2 adjacent suppressive regulatory RNA [Source:HGNC Symbol%3BAcc:HGNC:48626]
ENSG00000260426	ENSG00000260426	7	8	3	77	76	84	0.1698	0.2526	0.0791	2.3293	2.2714	1.7498	3.76394	5.91447e-18	2.57224e-16	up	7	155399922	155401782	+	lncRNA	novel transcript%2C overlapping novel protein
ENSG00000120885	CLU	132	88	97	236	274	316	0.948	0.8227	0.7577	2.1139	2.4248	1.9491	1.43121	5.96517e-18	2.58735e-16	up	8	27596917	27614700	-	protein_coding	clusterin [Source:HGNC Symbol%3BAcc:HGNC:2095]	K17252: CLU; clusterin	hsa04610: Complement and coagulation cascades - Homo sapiens (human)	GO:0000902: cell morphogenesis; GO:0001540: amyloid-beta binding; GO:0001540: amyloid-beta binding; GO:0001774: microglial cell activation; GO:0001836: release of cytochrome c from mitochondria; GO:0002434: immune complex clearance; GO:0005102: signaling receptor binding; GO:0005515: protein binding; GO:0005576: extracellular region; GO:0005576: extracellular region; GO:0005615: extracellular spa…
ENSG00000066056	TIE1	307	230	270	68	96	120	2.0666	2.0155	1.977	0.5709	0.7964	0.6938	-1.47159	6.47562e-18	2.80127e-16	down	1	43300982	43323108	+	protein_coding	tyrosine kinase with immunoglobulin like and EGF like domains 1 [Source:HGNC Symbol%3BAcc:HGNC:11809]	K05120: TIE1; tyrosine kinase receptor 1 [EC:2.7.10.1]		GO:0001525: angiogenesis; GO:0001570: vasculogenesis; GO:0001701: in utero embryonic development; GO:0001936: regulation of endothelial cell proliferation; GO:0003180: aortic valve morphogenesis; GO:0004714: transmembrane receptor protein tyrosine kinase activity; GO:0005515: protein binding; GO:0005524: ATP binding; GO:0005887: integral component of plasma membrane; GO:0007165: signal transducti…
ENSG00000121104	FAM117A	645	459	544	900	772	1147	7.6612	7.097	7.0285	13.3332	11.2997	11.7012	0.81205	7.43588e-18	3.1996e-16	false	17	49710332	49789180	-	protein_coding	family with sequence similarity 117 member A [Source:HGNC Symbol%3BAcc:HGNC:24179]
ENSG00000124145	SDC4	1343	983	1143	551	608	808	23.1983	22.1034	21.476	11.871	12.9419	11.9874	-0.78103	7.43535e-18	3.1996e-16	false	20	45325288	45348424	-	protein_coding	syndecan 4 [Source:HGNC Symbol%3BAcc:HGNC:10661]	K16338: SDC4; syndecan 4	hsa04512: ECM-receptor interaction - Homo sapiens (human); hsa04514: Cell adhesion molecules - Homo sapiens (human); hsa05205: Proteoglycans in cancer - Homo sapiens (human); hsa05418: Fluid shear stress and atherosclerosis - Homo sapiens (human)	GO:0001657: ureteric bud development; GO:0001843: neural tube closure; GO:0001968: fibronectin binding; GO:0005080: protein kinase C binding; GO:0005515: protein binding; GO:0005796: Golgi lumen; GO:0005886: plasma membrane; GO:0005887: integral component of plasma membrane; GO:0005925: focal adhesion; GO:0009986: cell surface; GO:0010762: regulation of fibroblast migration; GO:0016477: cell migr…
ENSG00000124126	PREX1	4493	3409	4085	2319	2418	3066	27.0069	26.6741	26.709	17.3858	17.9105	15.8286	-0.57731	8.01658e-18	3.44034e-16	false	20	48624252	48827999	-	protein_coding	phosphatidylinositol-3%2C4%2C5-trisphosphate dependent Rac exchange factor 1 [Source:HGNC Symbol%3BAcc:HGNC:32594]	K12365: PREX1; phosphatidylinositol-3,4,5-trisphosphate-dependent Rac exchanger 1 protein	hsa04062: Chemokine signaling pathway - Homo sapiens (human); hsa05167: Kaposi sarcoma-associated herpesvirus infection - Homo sapiens (human)	GO:0005085: guanyl-nucleotide exchange factor activity; GO:0005096: GTPase activator activity; GO:0005515: protein binding; GO:0005543: phospholipid binding; GO:0005829: cytosol; GO:0005829: cytosol; GO:0005886: plasma membrane; GO:0005886: plasma membrane; GO:0006801: superoxide metabolic process; GO:0007186: G protein-coupled receptor signaling pathway; GO:0019899: enzyme binding; GO:0030041: a…
ENSG00000075426	FOSL2	1951	1336	1672	872	895	1033	12.2954	10.9602	11.4617	6.8542	6.9506	5.5914	-0.76925	8.44946e-18	3.60718e-16	false	2	28392448	28417317	+	protein_coding	FOS like 2%2C AP-1 transcription factor subunit [Source:HGNC Symbol%3BAcc:HGNC:3798]	K09030: FOSL2; fos-like antigen 2	hsa04380: Osteoclast differentiation - Homo sapiens (human)	GO:0000785: chromatin; GO:0000977: RNA polymerase II transcription regulatory region sequence-specific DNA binding; GO:0000978: RNA polymerase II cis-regulatory region sequence-specific DNA binding; GO:0000981: DNA-binding transcription factor activity, RNA polymerase II-specific; GO:0000981: DNA-binding transcription factor activity, RNA polymerase II-specific; GO:0001228: DNA-binding transcript…	TF_bZIP
ENSG00000166224	SGPL1	903	699	890	430	367	557	3.5291	3.5561	3.7835	2.096	1.7675	1.8697	-0.84643	8.4498e-18	3.60718e-16	false	10	70815905	70895816	+	protein_coding	sphingosine-1-phosphate lyase 1 [Source:HGNC Symbol%3BAcc:HGNC:10817]	K01634: SGPL1, DPL1; sphinganine-1-phosphate aldolase [EC:4.1.2.27]	hsa00600: Sphingolipid metabolism - Homo sapiens (human); hsa01100: Metabolic pathways - Homo sapiens (human); hsa04071: Sphingolipid signaling pathway - Homo sapiens (human)	GO:0001553: luteinization; GO:0001570: vasculogenesis; GO:0001822: kidney development; GO:0005515: protein binding; GO:0005783: endoplasmic reticulum; GO:0005783: endoplasmic reticulum; GO:0005789: endoplasmic reticulum membrane; GO:0006631: fatty acid metabolic process; GO:0006672: ceramide metabolic process; GO:0007283: spermatogenesis; GO:0008117: sphinganine-1-phosphate aldolase activity; GO:…
ENSG00000110090	CPT1A	5110	3582	4280	5683	5324	7721	35.1002	32.0287	31.9786	48.688	45.065	45.5506	0.56752	8.54817e-18	3.63959e-16	false	11	68754620	68844410	-	protein_coding	carnitine palmitoyltransferase 1A [Source:HGNC Symbol%3BAcc:HGNC:2328]	K08765: CPT1A; carnitine O-palmitoyltransferase 1, liver isoform [EC:2.3.1.21]	hsa00071: Fatty acid degradation - Homo sapiens (human); hsa01212: Fatty acid metabolism - Homo sapiens (human); hsa03320: PPAR signaling pathway - Homo sapiens (human); hsa04152: AMPK signaling pathway - Homo sapiens (human); hsa04714: Thermogenesis - Homo sapiens (human); hsa04920: Adipocytokine signaling pathway - Homo sapiens (human); hsa04922: Glucagon signaling pathway - Homo sapiens (human…	GO:0001676: long-chain fatty acid metabolic process; GO:0004095: carnitine O-palmitoyltransferase activity; GO:0004095: carnitine O-palmitoyltransferase activity; GO:0004095: carnitine O-palmitoyltransferase activity; GO:0004095: carnitine O-palmitoyltransferase activity; GO:0005739: mitochondrion; GO:0005739: mitochondrion; GO:0005741: mitochondrial outer membrane; GO:0005741: mitochondrial oute…
ENSG00000156219	ART3	64	48	76	164	178	249	0.6382	0.6231	0.8244	2.0399	2.1874	2.1327	1.68597	9.78516e-18	4.15536e-16	up	4	76011184	76114048	+	protein_coding	ADP-ribosyltransferase 3 (inactive) [Source:HGNC Symbol%3BAcc:HGNC:725]	K00775: ART3; ADP-ribosyltransferase 3 [EC:2.4.2.31]		GO:0003950: NAD+ ADP-ribosyltransferase activity; GO:0005576: extracellular region; GO:0005886: plasma membrane; GO:0006471: protein ADP-ribosylation; GO:0018120: peptidyl-arginine ADP-ribosylation; GO:0031225: anchored component of membrane; GO:0031226: intrinsic component of plasma membrane; GO:0070062: extracellular exosome; GO:0106274: NAD+-protein-arginine ADP-ribosyltransferase activity
ENSG00000198258	UBL5	3629	2688	3514	4221	4625	6952	84.8252	81.7885	89.3443	123.058	133.218	139.566	0.71027	1.2546e-17	5.31388e-16	false	19	9827892	9830115	+	protein_coding	ubiquitin like 5 [Source:HGNC Symbol%3BAcc:HGNC:13736]	K13113: UBL5, HUB1; ubiquitin-like protein 5		GO:0000398: mRNA splicing, via spliceosome; GO:0005515: protein binding; GO:0005634: nucleus; GO:0005737: cytoplasm; GO:0005737: cytoplasm; GO:0031386: protein tag; GO:0036211: protein modification process; GO:1903955: positive regulation of protein targeting to mitochondrion
ENSG00000242550	SERPINB10	62	58	60	154	165	291	1.2986	1.5813	1.3669	4.023	4.2586	5.2348	1.76622	1.39084e-17	5.87556e-16	up	18	63907958	63936111	+	protein_coding	serpin family B member 10 [Source:HGNC Symbol%3BAcc:HGNC:8942]	K13963: SERPINB; serpin B	hsa05146: Amoebiasis - Homo sapiens (human)	GO:0004867: serine-type endopeptidase inhibitor activity; GO:0005615: extracellular space; GO:0005654: nucleoplasm; GO:0005829: cytosol; GO:0005886: plasma membrane; GO:0010951: negative regulation of endopeptidase activity; GO:0030667: secretory granule membrane; GO:0101003: ficolin-1-rich granule membrane
ENSG00000116096	SPR	160	121	157	291	278	438	4.9532	4.8761	5.2868	11.236	10.6052	11.6458	1.22824	1.39598e-17	5.88197e-16	up	2	72887382	72892158	+	protein_coding	sepiapterin reductase [Source:HGNC Symbol%3BAcc:HGNC:11257]	K00072: SPR; sepiapterin reductase [EC:1.1.1.153]	hsa00790: Folate biosynthesis - Homo sapiens (human); hsa01100: Metabolic pathways - Homo sapiens (human); hsa01240: Biosynthesis of cofactors - Homo sapiens (human)	GO:0004033: aldo-keto reductase (NADP) activity; GO:0004757: sepiapterin reductase activity; GO:0004757: sepiapterin reductase activity; GO:0005654: nucleoplasm; GO:0005829: cytosol; GO:0005829: cytosol; GO:0006729: tetrahydrobiopterin biosynthetic process; GO:0006729: tetrahydrobiopterin biosynthetic process; GO:0006809: nitric oxide biosynthetic process; GO:0050661: NADP binding; GO:0070062: ex…
ENSG00000134333	LDHA	13372	10544	12264	14945	15724	23661	100.158	102.807	99.9195	139.618	145.133	152.214	0.60922	1.48578e-17	6.24413e-16	false	11	18394560	18408425	+	protein_coding	lactate dehydrogenase A [Source:HGNC Symbol%3BAcc:HGNC:6535]	K00016: LDH, ldh; L-lactate dehydrogenase [EC:1.1.1.27]	hsa00010: Glycolysis / Gluconeogenesis - Homo sapiens (human); hsa00270: Cysteine and methionine metabolism - Homo sapiens (human); hsa00620: Pyruvate metabolism - Homo sapiens (human); hsa00640: Propanoate metabolism - Homo sapiens (human); hsa01100: Metabolic pathways - Homo sapiens (human); hsa04066: HIF-1 signaling pathway - Homo sapiens (human); hsa04922: Glucagon signaling pathway - Homo sa…	GO:0004459: L-lactate dehydrogenase activity; GO:0004459: L-lactate dehydrogenase activity; GO:0004459: L-lactate dehydrogenase activity; GO:0005515: protein binding; GO:0005634: nucleus; GO:0005829: cytosol; GO:0006089: lactate metabolic process; GO:0006090: pyruvate metabolic process; GO:0006096: glycolytic process; GO:0016020: membrane; GO:0042802: identical protein binding; GO:0045296: cadher…
ENSG00000172270	BSG	10277	7748	9173	11148	11989	15456	104.993	103.041	101.937	142.052	150.935	135.62	0.54486	1.59319e-17	6.6782e-16	false	19	571277	583494	+	protein_coding	basigin (Ok blood group) [Source:HGNC Symbol%3BAcc:HGNC:1116]	K06535: BSG, CD147; basigin		GO:0000139: Golgi membrane; GO:0001525: angiogenesis; GO:0001618: virus receptor activity; GO:0001750: photoreceptor outer segment; GO:0001917: photoreceptor inner segment; GO:0002080: acrosomal membrane; GO:0005515: protein binding; GO:0005537: mannose binding; GO:0005739: mitochondrion; GO:0005768: endosome; GO:0005789: endoplasmic reticulum membrane; GO:0005886: plasma membrane; GO:0005886: pl…
ENSG00000134901	POGLUT2	1567	1130	1350	2027	1915	3642	9.6425	9.0516	9.0361	15.5571	14.5212	19.2483	0.91499	1.6851e-17	7.04526e-16	false	13	102784281	102799040	-	protein_coding	protein O-glucosyltransferase 2 [Source:HGNC Symbol%3BAcc:HGNC:19350]			GO:0005654: nucleoplasm; GO:0005788: endoplasmic reticulum lumen; GO:0005829: cytosol; GO:0012505: endomembrane system; GO:0018242: protein O-linked glycosylation via serine; GO:0018242: protein O-linked glycosylation via serine; GO:0035251: UDP-glucosyltransferase activity; GO:0035252: UDP-xylosyltransferase activity; GO:0046527: glucosyltransferase activity; GO:0140561: EGF-domain serine glucos…
ENSG00000107099	DOCK8	9836	7543	9204	5395	5498	6862	22.1358	22.0976	22.531	15.1434	15.2473	13.2635	-0.53797	1.75803e-17	7.3313e-16	false	9	214854	465259	+	protein_coding	dedicator of cytokinesis 8 [Source:HGNC Symbol%3BAcc:HGNC:19191]	K21852: DOCK6_7_8; dedicator of cytokinesis protein 6/7/8		GO:0001771: immunological synapse formation; GO:0005085: guanyl-nucleotide exchange factor activity; GO:0005085: guanyl-nucleotide exchange factor activity; GO:0005085: guanyl-nucleotide exchange factor activity; GO:0005515: protein binding; GO:0005737: cytoplasm; GO:0005829: cytosol; GO:0007264: small GTPase mediated signal transduction; GO:0016020: membrane; GO:0031252: cell leading edge; GO:00…
ENSG00000181418	DDN	94	68	93	205	198	280	1.1121	1.0473	1.1968	3.0251	2.8867	2.8452	1.45823	2.00269e-17	8.33018e-16	up	12	48995149	48999375	-	protein_coding	dendrin [Source:HGNC Symbol%3BAcc:HGNC:24458]			GO:0000978: RNA polymerase II cis-regulatory region sequence-specific DNA binding; GO:0000981: DNA-binding transcription factor activity, RNA polymerase II-specific; GO:0005515: protein binding; GO:0005634: nucleus; GO:0005737: cytoplasm; GO:0005789: endoplasmic reticulum membrane; GO:0032591: dendritic spine membrane; GO:0042995: cell projection; GO:0043204: perikaryon; GO:0045211: postsynaptic …
ENSG00000104613	INTS10	1808	1355	1673	2153	2024	2968	12.3308	12.0298	12.4113	18.3144	17.0105	17.3856	0.59657	2.9885e-17	1.23988e-15	false	8	19817391	19852083	+	protein_coding	integrator complex subunit 10 [Source:HGNC Symbol%3BAcc:HGNC:25548]	K13147: INTS10; integrator complex subunit 10		GO:0005515: protein binding; GO:0005634: nucleus; GO:0005634: nucleus; GO:0005654: nucleoplasm; GO:0016180: snRNA processing; GO:0016180: snRNA processing; GO:0016180: snRNA processing; GO:0032039: integrator complex; GO:0032039: integrator complex; GO:0032039: integrator complex; GO:0034243: regulation of transcription elongation by RNA polymerase II
ENSG00000126226	PCID2	3407	2791	3183	4219	3999	6655	24.6201	26.2545	25.0197	38.0262	35.6108	41.3046	0.6799	3.34701e-17	1.38508e-15	false	13	113177536	113208715	-	protein_coding	PCI domain containing 2 [Source:HGNC Symbol%3BAcc:HGNC:25653]	K23801: PCID2, THP1; nuclear mRNA export protein PCID2/THP1		GO:0000973: post-transcriptional tethering of RNA polymerase II gene DNA at nuclear periphery; GO:0003690: double-stranded DNA binding; GO:0003723: RNA binding; GO:0005515: protein binding; GO:0005634: nucleus; GO:0005737: cytoplasm; GO:0006368: transcription elongation by RNA polymerase II promoter; GO:0015031: protein transport; GO:0016973: poly(A)+ mRNA export from nucleus; GO:0043066: negativ…
ENSG00000241399	CD302	163	96	137	275	271	384	1.8045	1.3835	1.6498	3.7972	3.6971	3.6513	1.27482	3.71848e-17	1.53489e-15	up	2	159768628	159798255	-	protein_coding	CD302 molecule [Source:HGNC Symbol%3BAcc:HGNC:30843]	K06722: CD302; CD302 antigen		GO:0005515: protein binding; GO:0005902: microvillus; GO:0005938: cell cortex; GO:0006909: phagocytosis; GO:0009897: external side of plasma membrane; GO:0016020: membrane; GO:0016021: integral component of membrane; GO:0030175: filopodium; GO:0030246: carbohydrate binding; GO:0038023: signaling receptor activity
ENSG00000131899	LLGL1	795	593	744	339	357	434	5.4633	5.3048	5.5614	2.9056	3.0232	2.5616	-0.87123	3.73203e-17	1.53657e-15	false	17	18225635	18244875	+	protein_coding	LLGL scribble cell polarity complex component 1 [Source:HGNC Symbol%3BAcc:HGNC:6628]	K06094: LLGL; lethal(2) giant larvae protein	hsa04390: Hippo signaling pathway - Homo sapiens (human); hsa04530: Tight junction - Homo sapiens (human); hsa05165: Human papillomavirus infection - Homo sapiens (human)	GO:0000137: Golgi cis cisterna; GO:0000139: Golgi membrane; GO:0005096: GTPase activator activity; GO:0005096: GTPase activator activity; GO:0005198: structural molecule activity; GO:0005515: protein binding; GO:0005737: cytoplasm; GO:0005737: cytoplasm; GO:0005856: cytoskeleton; GO:0005886: plasma membrane; GO:0005912: adherens junction; GO:0006887: exocytosis; GO:0006893: Golgi to plasma membra…
ENSG00000137312	FLOT1	1773	1391	1666	896	861	1255	25.1258	25.6604	25.6811	15.8371	15.0358	15.2752	-0.64994	3.79015e-17	1.55655e-15	false	6	30727709	30742732	-	protein_coding	flotillin 1 [Source:HGNC Symbol%3BAcc:HGNC:3757]	K07192: FLOT; flotillin	hsa04910: Insulin signaling pathway - Homo sapiens (human)	GO:0001819: positive regulation of cytokine production; GO:0001931: uropod; GO:0001934: positive regulation of protein phosphorylation; GO:0002020: protease binding; GO:0002090: regulation of receptor internalization; GO:0002090: regulation of receptor internalization; GO:0005515: protein binding; GO:0005765: lysosomal membrane; GO:0005768: endosome; GO:0005769: early endosome; GO:0005815: microt…
ENSG00000124193	SRSF6	8264	7092	7961	4804	4474	5511	76.2161	85.1432	79.864	55.2605	50.8469	43.6535	-0.61494	3.949e-17	1.61769e-15	false	20	43457893	43466046	+	protein_coding	serine and arginine rich splicing factor 6 [Source:HGNC Symbol%3BAcc:HGNC:10788]	K12893: SRSF4_5_6, SFRS4_5_6; serine/arginine-rich splicing factor 4/5/6	hsa03040: Spliceosome - Homo sapiens (human); hsa05168: Herpes simplex virus 1 infection - Homo sapiens (human)	GO:0000380: alternative mRNA splicing, via spliceosome; GO:0000380: alternative mRNA splicing, via spliceosome; GO:0000381: regulation of alternative mRNA splicing, via spliceosome; GO:0000381: regulation of alternative mRNA splicing, via spliceosome; GO:0000398: mRNA splicing, via spliceosome; GO:0003723: RNA binding; GO:0003723: RNA binding; GO:0003723: RNA binding; GO:0003729: mRNA binding; GO…
ENSG00000155660	PDIA4	6020	4611	5353	6573	6439	9222	82.3884	82.1466	79.6882	112.199	108.593	108.399	0.5084	4.33188e-17	1.77007e-15	false	7	149003062	149028662	-	protein_coding	protein disulfide isomerase family A member 4 [Source:HGNC Symbol%3BAcc:HGNC:30167]	K09582: PDIA4, ERP72; protein disulfide-isomerase A4 [EC:5.3.4.1]	hsa04141: Protein processing in endoplasmic reticulum - Homo sapiens (human); hsa04918: Thyroid hormone synthesis - Homo sapiens (human); hsa05110: Vibrio cholerae infection - Homo sapiens (human)	GO:0003723: RNA binding; GO:0003756: protein disulfide isomerase activity; GO:0003756: protein disulfide isomerase activity; GO:0005515: protein binding; GO:0005615: extracellular space; GO:0005783: endoplasmic reticulum; GO:0005788: endoplasmic reticulum lumen; GO:0006457: protein folding; GO:0009306: protein secretion; GO:0009986: cell surface; GO:0009986: cell surface; GO:0015035: protein-disu…
ENSG00000119655	NPC2	924	755	938	1198	1312	1971	16.1399	17.1672	17.822	26.1	28.2406	29.5697	0.79756	4.47913e-17	1.82564e-15	false	14	74476192	74494177	-	protein_coding	NPC intracellular cholesterol transporter 2 [Source:HGNC Symbol%3BAcc:HGNC:14537]	K13443: NPC2; Niemann-Pick C2 protein	hsa04142: Lysosome - Homo sapiens (human); hsa04979: Cholesterol metabolism - Homo sapiens (human)	GO:0005515: protein binding; GO:0005576: extracellular region; GO:0005615: extracellular space; GO:0005764: lysosome; GO:0005783: endoplasmic reticulum; GO:0008203: cholesterol metabolic process; GO:0009615: response to virus; GO:0015485: cholesterol binding; GO:0015485: cholesterol binding; GO:0015914: phospholipid transport; GO:0015918: sterol transport; GO:0019747: regulation of isoprenoid met…
ENSG00000171522	PTGER4	275	167	227	434	373	571	3.5023	2.7686	3.1447	6.894	5.8539	6.2459	1.08373	4.70042e-17	1.91103e-15	up	5	40679915	40693735	+	protein_coding	prostaglandin E receptor 4 [Source:HGNC Symbol%3BAcc:HGNC:9596]	K04261: PTGER4; prostaglandin E receptor 4	hsa04080: Neuroactive ligand-receptor interaction - Homo sapiens (human); hsa04750: Inflammatory mediator regulation of TRP channels - Homo sapiens (human); hsa04924: Renin secretion - Homo sapiens (human); hsa05163: Human cytomegalovirus infection - Homo sapiens (human); hsa05165: Human papillomavirus infection - Homo sapiens (human); hsa05200: Pathways in cancer - Homo sapiens (human)	GO:0001818: negative regulation of cytokine production; GO:0001819: positive regulation of cytokine production; GO:0004957: prostaglandin E receptor activity; GO:0004957: prostaglandin E receptor activity; GO:0005515: protein binding; GO:0005886: plasma membrane; GO:0005886: plasma membrane; GO:0006954: inflammatory response; GO:0006955: immune response; GO:0007188: adenylate cyclase-modulating G…
ENSG00000198919	DZIP3	340	258	337	113	109	164	2.2103	2.1833	2.383	0.9162	0.8732	0.9157	-1.24375	4.72996e-17	1.91823e-15	down	3	108589705	108694840	+	protein_coding	DAZ interacting zinc finger protein 3 [Source:HGNC Symbol%3BAcc:HGNC:30938]	K10642: DZIP3; E3 ubiquitin-protein ligase DZIP3 [EC:2.3.2.27]		GO:0000209: protein polyubiquitination; GO:0000209: protein polyubiquitination; GO:0003723: RNA binding; GO:0003723: RNA binding; GO:0003723: RNA binding; GO:0004842: ubiquitin-protein transferase activity; GO:0004842: ubiquitin-protein transferase activity; GO:0005515: protein binding; GO:0005737: cytoplasm; GO:0005737: cytoplasm; GO:0019902: phosphatase binding; GO:0031593: polyubiquitin modifi…
ENSG00000185112	FAM43A	3834	2873	3167	4205	4208	5940	54.8495	53.5034	49.2829	75.0313	74.1838	72.9859	0.5732	5.43852e-17	2.20009e-15	false	3	194685883	194689037	+	protein_coding	family with sequence similarity 43 member A [Source:HGNC Symbol%3BAcc:HGNC:26888]			GO:0005515: protein binding
ENSG00000177663	IL17RA	5091	3854	4660	5808	5651	7358	24.7401	24.3801	24.6326	35.2031	33.8404	30.7107	0.51047	5.48095e-17	2.21174e-15	false	22	17084954	17115693	+	protein_coding	interleukin 17 receptor A [Source:HGNC Symbol%3BAcc:HGNC:5985]	K05164: IL17RA, CD217; interleukin 17 receptor A	hsa04060: Cytokine-cytokine receptor interaction - Homo sapiens (human); hsa04657: IL-17 signaling pathway - Homo sapiens (human); hsa04936: Alcoholic liver disease - Homo sapiens (human)	GO:0005102: signaling receptor binding; GO:0005515: protein binding; GO:0005576: extracellular region; GO:0005886: plasma membrane; GO:0005887: integral component of plasma membrane; GO:0006954: inflammatory response; GO:0007166: cell surface receptor signaling pathway; GO:0009615: response to virus; GO:0030163: protein catabolic process; GO:0030368: interleukin-17 receptor activity; GO:0030368: …
ENSG00000174004	NRROS	1997	1546	1771	2327	2247	3112	31.06	31.3009	29.9618	45.1414	43.0664	41.5714	0.56791	5.68661e-17	2.28904e-15	false	3	196639694	196662004	+	protein_coding	negative regulator of reactive oxygen species [Source:HGNC Symbol%3BAcc:HGNC:24613]	K26317: NRROS, LRRC33; transforming growth factor beta activator LRRC33	hsa04350: TGF-beta signaling pathway - Homo sapiens (human)	GO:0005576: extracellular region; GO:0005783: endoplasmic reticulum; GO:0005789: endoplasmic reticulum membrane; GO:0005886: plasma membrane; GO:0006801: superoxide metabolic process; GO:0006954: inflammatory response; GO:0006955: immune response; GO:0006955: immune response; GO:0007179: transforming growth factor beta receptor signaling pathway; GO:0007179: transforming growth factor beta recept…
ENSG00000133935	ERG28	750	594	778	1020	1127	1863	14.5913	15.0433	16.4641	24.7507	27.0189	31.1298	0.93189	5.77195e-17	2.31764e-15	false	14	75649791	75660876	-	protein_coding	ergosterol biosynthesis 28 homolog [Source:HGNC Symbol%3BAcc:HGNC:1187]			GO:0003674: molecular_function; GO:0005515: protein binding; GO:0005783: endoplasmic reticulum; GO:0005789: endoplasmic reticulum membrane; GO:0008150: biological_process; GO:0016021: integral component of membrane; GO:0016126: sterol biosynthetic process; GO:0030133: transport vesicle; GO:0030674: protein-macromolecule adaptor activity; GO:0042802: identical protein binding
ENSG00000175155	YPEL2	405	298	377	597	551	766	2.1009	2.0123	2.1273	3.8626	3.5222	3.4128	0.86485	6.22498e-17	2.49337e-15	false	17	59331655	59401729	+	protein_coding	yippee like 2 [Source:HGNC Symbol%3BAcc:HGNC:18326]			GO:0005515: protein binding; GO:0005730: nucleolus; GO:0046872: metal ion binding
ENSG00000135862	LAMC1	3865	2764	3412	4505	4373	5517	20.6547	19.2279	19.8338	30.0275	28.7979	25.3224	0.5683	6.26215e-17	2.50208e-15	false	1	183023420	183145592	+	protein_coding	laminin subunit gamma 1 [Source:HGNC Symbol%3BAcc:HGNC:6492]	K05635: LAMC1; laminin, gamma 1	hsa04151: PI3K-Akt signaling pathway - Homo sapiens (human); hsa04510: Focal adhesion - Homo sapiens (human); hsa04512: ECM-receptor interaction - Homo sapiens (human); hsa05020: Prion disease - Homo sapiens (human); hsa05145: Toxoplasmosis - Homo sapiens (human); hsa05146: Amoebiasis - Homo sapiens (human); hsa05165: Human papillomavirus infection - Homo sapiens (human); hsa05200: Pathways in ca…	GO:0005201: extracellular matrix structural constituent; GO:0005201: extracellular matrix structural constituent; GO:0005201: extracellular matrix structural constituent; GO:0005201: extracellular matrix structural constituent; GO:0005576: extracellular region; GO:0005604: basement membrane; GO:0005604: basement membrane; GO:0005604: basement membrane; GO:0005606: laminin-1 complex; GO:0005606: l…
ENSG00000254470	AP5B1	1450	1085	1338	1712	1706	2336	9.3763	9.1331	9.4113	13.8078	13.5943	12.9739	0.60861	7.27594e-17	2.90001e-15	false	11	65773898	65780976	-	protein_coding	adaptor related protein complex 5 subunit beta 1 [Source:HGNC Symbol%3BAcc:HGNC:25104]	K19022: AP5B1; AP-5 complex subunit beta-1		GO:0005515: protein binding; GO:0005765: lysosomal membrane; GO:0005770: late endosome; GO:0015031: protein transport; GO:0016192: vesicle-mediated transport; GO:0016197: endosomal transport; GO:0016197: endosomal transport; GO:0030119: AP-type membrane coat adaptor complex; GO:0030119: AP-type membrane coat adaptor complex; GO:0044599: AP-5 adaptor complex
ENSG00000187210	GCNT1	528	360	450	693	683	921	2.5761	2.2864	2.3882	4.2172	4.1064	3.8594	0.8223	8.20333e-17	3.26163e-15	false	9	76419850	76651203	+	protein_coding	glucosaminyl (N-acetyl) transferase 1 [Source:HGNC Symbol%3BAcc:HGNC:4203]	K00727: GCNT1; beta-1,3-galactosyl-O-glycosyl-glycoprotein beta-1,6-N-acetylglucosaminyltransferase [EC:2.4.1.102]	hsa00512: Mucin type O-glycan biosynthesis - Homo sapiens (human); hsa01100: Metabolic pathways - Homo sapiens (human)	GO:0000139: Golgi membrane; GO:0003829: beta-1,3-galactosyl-O-glycosyl-glycoprotein beta-1,6-N-acetylglucosaminyltransferase activity; GO:0003829: beta-1,3-galactosyl-O-glycosyl-glycoprotein beta-1,6-N-acetylglucosaminyltransferase activity; GO:0005515: protein binding; GO:0005615: extracellular space; GO:0005802: trans-Golgi network; GO:0008375: acetylglucosaminyltransferase activity; GO:0009101…
ENSG00000130810	PPAN	529	344	441	752	636	940	8.2676	6.9985	7.497	14.6587	12.2488	12.6178	0.86774	1.04296e-16	4.13663e-15	false	19	10106362	10112012	+	protein_coding	peter pan homolog [Source:HGNC Symbol%3BAcc:HGNC:9227]	K14859: SSF1_2; ribosome biogenesis protein SSF1/2		GO:0000027: ribosomal large subunit assembly; GO:0003723: RNA binding; GO:0005634: nucleus; GO:0005730: nucleolus; GO:0006364: rRNA processing; GO:0019843: rRNA binding; GO:0030687: preribosome, large subunit precursor
ENSG00000178904	DPY19L3	1043	769	984	473	484	643	4.3666	4.191	4.4811	2.4699	2.497	2.3121	-0.7653	1.06861e-16	4.22803e-15	false	19	32405543	32485895	+	protein_coding	dpy-19 like C-mannosyltransferase 3 [Source:HGNC Symbol%3BAcc:HGNC:27120]	K24553: DPY19L; C-mannosyltransferase DPY19L [EC:2.4.1.-]		GO:0000030: mannosyltransferase activity; GO:0005637: nuclear inner membrane; GO:0016021: integral component of membrane; GO:0018406: protein C-linked glycosylation via 2'-alpha-mannosyl-L-tryptophan
ENSG00000177156	TALDO1	4281	3249	3615	4719	5118	7813	66.4692	65.6674	61.0535	91.3862	97.9237	104.19	0.6852	1.11089e-16	4.38462e-15	false	11	747415	765012	+	protein_coding	transaldolase 1 [Source:HGNC Symbol%3BAcc:HGNC:11559]	K00616: E2.2.1.2, talA, talB; transaldolase [EC:2.2.1.2]	hsa00030: Pentose phosphate pathway - Homo sapiens (human); hsa01100: Metabolic pathways - Homo sapiens (human); hsa01200: Carbon metabolism - Homo sapiens (human); hsa01230: Biosynthesis of amino acids - Homo sapiens (human)	GO:0004801: transaldolase activity; GO:0004801: transaldolase activity; GO:0005515: protein binding; GO:0005622: intracellular anatomical structure; GO:0005634: nucleus; GO:0005737: cytoplasm; GO:0005829: cytosol; GO:0005975: carbohydrate metabolic process; GO:0006002: fructose 6-phosphate metabolic process; GO:0009052: pentose-phosphate shunt, non-oxidative branch; GO:0019682: glyceraldehyde-3-p…
ENSG00000143226	FCGR2A	259	176	234	381	398	556	2.1561	1.9072	2.1189	3.9559	4.0828	3.9753	1.03459	1.12851e-16	4.4326e-15	up	1	161505430	161524013	+	protein_coding	Fc gamma receptor IIa [Source:HGNC Symbol%3BAcc:HGNC:3616]	K06472: FCGR2A, CD32; low affinity immunoglobulin gamma Fc receptor II-a	hsa04145: Phagosome - Homo sapiens (human); hsa04380: Osteoclast differentiation - Homo sapiens (human); hsa04611: Platelet activation - Homo sapiens (human); hsa04613: Neutrophil extracellular trap formation - Homo sapiens (human); hsa04666: Fc gamma R-mediated phagocytosis - Homo sapiens (human); hsa05130: Pathogenic Escherichia coli infection - Homo sapiens (human); hsa05135: Yersinia infectio…	GO:0002376: immune system process; GO:0004888: transmembrane signaling receptor activity; GO:0005515: protein binding; GO:0005794: Golgi apparatus; GO:0005886: plasma membrane; GO:0005886: plasma membrane; GO:0005887: integral component of plasma membrane; GO:0007166: cell surface receptor signaling pathway; GO:0019864: IgG binding; GO:0030667: secretory granule membrane; GO:0050776: regulation o…
ENSG00000187325	TAF9B	994	835	921	459	487	593	16.404	17.938	16.5329	9.4478	9.9039	8.4052	-0.79923	1.12681e-16	4.4326e-15	false	X	78129748	78139650	-	protein_coding	TATA-box binding protein associated factor 9b [Source:HGNC Symbol%3BAcc:HGNC:17306]	K03133: TAF9B, TAF9; transcription initiation factor TFIID subunit 9B	hsa03022: Basal transcription factors - Homo sapiens (human)	GO:0000122: negative regulation of transcription by RNA polymerase II; GO:0003714: transcription corepressor activity; GO:0005515: protein binding; GO:0005654: nucleoplasm; GO:0005669: transcription factor TFIID complex; GO:0005669: transcription factor TFIID complex; GO:0006352: DNA-templated transcription initiation; GO:0006366: transcription by RNA polymerase II; GO:0016251: RNA polymerase II …
ENSG00000122565	CBX3	10085	7716	9182	11495	11607	19034	94.0482	93.6682	93.1406	133.702	133.385	152.453	0.66039	1.22606e-16	4.80415e-15	false	7	26201162	26213607	+	protein_coding	chromobox 3 [Source:HGNC Symbol%3BAcc:HGNC:1553]	K11586: CBX3, HP1G; chromobox protein 3	hsa05131: Shigellosis - Homo sapiens (human)	GO:0000122: negative regulation of transcription by RNA polymerase II; GO:0000775: chromosome, centromeric region; GO:0000779: condensed chromosome, centromeric region; GO:0000781: chromosome, telomeric region; GO:0000785: chromatin; GO:0000791: euchromatin; GO:0000792: heterochromatin; GO:0001221: transcription coregulator binding; GO:0003682: chromatin binding; GO:0005515: protein binding; GO:0…
ENSG00000026297	RNASET2	1456	1273	1420	2005	2163	2474	3.3646	3.8294	3.5693	5.7789	6.1595	4.9103	0.72164	1.24172e-16	4.85379e-15	false	6	166922113	166957191	-	protein_coding	ribonuclease T2 [Source:HGNC Symbol%3BAcc:HGNC:21686]	K01166: RNASET2; ribonuclease T2 [EC:4.6.1.19]		GO:0003723: RNA binding; GO:0004521: endoribonuclease activity; GO:0004540: ribonuclease activity; GO:0005576: extracellular region; GO:0005576: extracellular region; GO:0005615: extracellular space; GO:0005615: extracellular space; GO:0005758: mitochondrial intermembrane space; GO:0005764: lysosome; GO:0005788: endoplasmic reticulum lumen; GO:0006401: RNA catabolic process; GO:0006401: RNA catab…
ENSG00000063241	ISOC2	530	386	438	670	713	961	5.4269	5.1451	4.8784	8.5568	8.9966	8.4515	0.82883	1.27331e-16	4.96531e-15	false	19	55452985	55462343	-	protein_coding	isochorismatase domain containing 2 [Source:HGNC Symbol%3BAcc:HGNC:26278]			GO:0005515: protein binding; GO:0005634: nucleus; GO:0005737: cytoplasm; GO:0005737: cytoplasm; GO:0031648: protein destabilization
ENSG00000007038	PRSS21	775	597	663	1014	1028	1260	17.7835	17.8326	16.5484	29.0208	29.0684	24.8324	0.74251	1.27964e-16	4.97721e-15	false	16	2817180	2826304	+	protein_coding	serine protease 21 [Source:HGNC Symbol%3BAcc:HGNC:9485]	K09625: PRSS21; testisin [EC:3.4.21.-]		GO:0004252: serine-type endopeptidase activity; GO:0005515: protein binding; GO:0005576: extracellular region; GO:0005615: extracellular space; GO:0005737: cytoplasm; GO:0005886: plasma membrane; GO:0006508: proteolysis; GO:0007283: spermatogenesis; GO:0008236: serine-type peptidase activity; GO:0016020: membrane; GO:0031225: anchored component of membrane
ENSG00000139687	RB1	2844	2194	2666	1482	1517	2038	19.9512	20.0355	20.3435	12.9671	13.1141	12.2793	-0.57626	1.2825e-16	4.97721e-15	false	13	48303744	48599436	+	protein_coding	RB transcriptional corepressor 1 [Source:HGNC Symbol%3BAcc:HGNC:9884]	K06618: RB1; retinoblastoma-associated protein	hsa01522: Endocrine resistance - Homo sapiens (human); hsa04110: Cell cycle - Homo sapiens (human); hsa04218: Cellular senescence - Homo sapiens (human); hsa04934: Cushing syndrome - Homo sapiens (human); hsa05160: Hepatitis C - Homo sapiens (human); hsa05161: Hepatitis B - Homo sapiens (human); hsa05163: Human cytomegalovirus infection - Homo sapiens (human); hsa05165: Human papillomavirus infec…	GO:0000122: negative regulation of transcription by RNA polymerase II; GO:0000785: chromatin; GO:0000977: RNA polymerase II transcription regulatory region sequence-specific DNA binding; GO:0001894: tissue homeostasis; GO:0002062: chondrocyte differentiation; GO:0003180: aortic valve morphogenesis; GO:0003714: transcription corepressor activity; GO:0005515: protein binding; GO:0005634: nucleus; G…
ENSG00000109971	HSPA8	37280	28241	35138	43785	45402	78122	347.012	342.195	355.772	508.334	520.781	624.559	0.74504	1.31096e-16	5.0755e-15	false	11	123057489	123063230	-	protein_coding	heat shock protein family A (Hsp70) member 8 [Source:HGNC Symbol%3BAcc:HGNC:5241]	K03283: HSPA1s; heat shock 70kDa protein 1/2/6/8	hsa03040: Spliceosome - Homo sapiens (human); hsa04010: MAPK signaling pathway - Homo sapiens (human); hsa04141: Protein processing in endoplasmic reticulum - Homo sapiens (human); hsa04144: Endocytosis - Homo sapiens (human); hsa04213: Longevity regulating pathway - multiple species - Homo sapiens (human); hsa04612: Antigen processing and presentation - Homo sapiens (human); hsa04915: Estrogen s…	GO:0000398: mRNA splicing, via spliceosome; GO:0000974: Prp19 complex; GO:0000974: Prp19 complex; GO:0001664: G protein-coupled receptor binding; GO:0001786: phosphatidylserine binding; GO:0003723: RNA binding; GO:0005515: protein binding; GO:0005524: ATP binding; GO:0005524: ATP binding; GO:0005576: extracellular region; GO:0005615: extracellular space; GO:0005634: nucleus; GO:0005634: nucleus; …
ENSG00000110917	MLEC	8694	6568	7845	9440	9173	12481	60.9521	59.9415	59.8259	82.5462	79.2488	75.1537	0.46682	1.47212e-16	5.68588e-15	false	12	120687149	120701859	+	protein_coding	malectin [Source:HGNC Symbol%3BAcc:HGNC:28973]			GO:0005515: protein binding; GO:0005783: endoplasmic reticulum; GO:0005789: endoplasmic reticulum membrane; GO:0005789: endoplasmic reticulum membrane; GO:0005886: plasma membrane; GO:0005975: carbohydrate metabolic process; GO:0006487: protein N-linked glycosylation; GO:0008250: oligosaccharyltransferase complex; GO:0016020: membrane; GO:0016020: membrane; GO:0016021: integral component of membr…
ENSG00000271856	LINC01215	752	565	710	1005	1063	1254	13.0949	12.8073	13.4484	21.8276	22.8103	18.7549	0.7608	1.50904e-16	5.81465e-15	false	3	108125821	108138610	+	lncRNA	long intergenic non-protein coding RNA 1215 [Source:HGNC Symbol%3BAcc:HGNC:49651]
ENSG00000156026	MCU	1735	1326	1503	2083	2161	2623	17.3215	17.2327	16.3219	25.9377	26.586	22.4914	0.63468	1.63931e-16	6.30162e-15	false	10	72692143	72887694	+	protein_coding	mitochondrial calcium uniporter [Source:HGNC Symbol%3BAcc:HGNC:23526]	K20858: MCU; calcium uniporter protein, mitochondrial	hsa04020: Calcium signaling pathway - Homo sapiens (human); hsa04218: Cellular senescence - Homo sapiens (human); hsa04621: NOD-like receptor signaling pathway - Homo sapiens (human); hsa05010: Alzheimer disease - Homo sapiens (human); hsa05012: Parkinson disease - Homo sapiens (human); hsa05014: Amyotrophic lateral sclerosis - Homo sapiens (human); hsa05017: Spinocerebellar ataxia - Homo sapiens…	GO:0005262: calcium channel activity; GO:0005262: calcium channel activity; GO:0005262: calcium channel activity; GO:0005515: protein binding; GO:0005739: mitochondrion; GO:0005743: mitochondrial inner membrane; GO:0005743: mitochondrial inner membrane; GO:0005743: mitochondrial inner membrane; GO:0006851: mitochondrial calcium ion transmembrane transport; GO:0006851: mitochondrial calcium ion tr…
ENSG00000175820	CCDC168	110	76	106	205	224	312	0.2312	0.208	0.2424	0.5375	0.5803	0.5633	1.37927	1.74127e-16	6.67774e-15	up	13	102729367	102759072	-	protein_coding	coiled-coil domain containing 168 [Source:HGNC Symbol%3BAcc:HGNC:26851]			GO:0016021: integral component of membrane
ENSG00000101187	SLCO4A1	645	458	559	895	746	1264	7.2945	6.7426	6.8767	12.6246	10.3966	12.2777	0.83317	1.85994e-16	7.11601e-15	false	20	62642503	62685785	+	protein_coding	solute carrier organic anion transporter family member 4A1 [Source:HGNC Symbol%3BAcc:HGNC:10953]	K14354: SLCO4A; solute carrier organic anion transporter family, member 4A		GO:0005515: protein binding; GO:0005886: plasma membrane; GO:0005887: integral component of plasma membrane; GO:0015347: sodium-independent organic anion transmembrane transporter activity; GO:0015349: thyroid hormone transmembrane transporter activity; GO:0043252: sodium-independent organic anion transport; GO:0055085: transmembrane transport; GO:0070327: thyroid hormone transport
ENSG00000243477	NAA80	384	307	349	616	635	690	7.9396	8.2628	7.8491	15.8856	16.179	12.2531	0.95227	1.87585e-16	7.16e-15	false	3	50296402	50299416	-	protein_coding	N-alpha-acetyltransferase 80%2C NatH catalytic subunit [Source:HGNC Symbol%3BAcc:HGNC:30252]			GO:0004596: peptide alpha-N-acetyltransferase activity; GO:0005737: cytoplasm; GO:0005737: cytoplasm; GO:0005829: cytosol; GO:0006473: protein acetylation; GO:0006473: protein acetylation; GO:0008064: regulation of actin polymerization or depolymerization; GO:0008080: N-acetyltransferase activity; GO:0008080: N-acetyltransferase activity; GO:0017190: N-terminal peptidyl-aspartic acid acetylation;…
ENSG00000087253	LPCAT2	2203	1716	2228	2677	2632	3913	13.5082	13.697	14.8602	20.4733	19.8876	20.6075	0.61414	1.96967e-16	7.50045e-15	false	16	55509072	55586666	+	protein_coding	lysophosphatidylcholine acyltransferase 2 [Source:HGNC Symbol%3BAcc:HGNC:26032]	K13510: LPCAT1_2; lysophosphatidylcholine acyltransferase / lyso-PAF acetyltransferase [EC:2.3.1.23 2.3.1.67]	hsa00564: Glycerophospholipid metabolism - Homo sapiens (human); hsa00565: Ether lipid metabolism - Homo sapiens (human); hsa01100: Metabolic pathways - Homo sapiens (human)	GO:0000139: Golgi membrane; GO:0003841: 1-acylglycerol-3-phosphate O-acyltransferase activity; GO:0003841: 1-acylglycerol-3-phosphate O-acyltransferase activity; GO:0005509: calcium ion binding; GO:0005515: protein binding; GO:0005783: endoplasmic reticulum; GO:0005783: endoplasmic reticulum; GO:0005789: endoplasmic reticulum membrane; GO:0005789: endoplasmic reticulum membrane; GO:0005795: Golgi…
ENSG00000187800	PEAR1	239	169	217	67	68	70	1.9525	1.7972	1.9283	0.6827	0.6846	0.4912	-1.55318	2.12464e-16	8.07163e-15	down	1	156893698	156916429	+	protein_coding	platelet endothelial aggregation receptor 1 [Source:HGNC Symbol%3BAcc:HGNC:33631]	K24331: PEAR1, MEGF12; platelet endothelial aggregation receptor 1		GO:0001891: phagocytic cup; GO:0005515: protein binding; GO:0014065: phosphatidylinositol 3-kinase signaling; GO:0016020: membrane; GO:0016021: integral component of membrane; GO:0038023: signaling receptor activity; GO:0043491: protein kinase B signaling; GO:0043654: recognition of apoptotic cell; GO:0070527: platelet aggregation
ENSG00000162636	FAM102B	776	540	735	1119	902	1511	3.746	3.3933	3.8594	6.7374	5.3657	6.2648	0.81555	2.21258e-16	8.38611e-15	false	1	108560089	108644900	+	protein_coding	family with sequence similarity 102 member B [Source:HGNC Symbol%3BAcc:HGNC:27637]
ENSG00000172840	PDP2	707	547	582	945	833	1290	3.8845	3.9122	3.4783	6.4759	5.6399	6.0874	0.76949	2.32692e-16	8.79892e-15	false	16	66878589	66895754	+	protein_coding	pyruvate dehydrogenase phosphatase catalytic subunit 2 [Source:HGNC Symbol%3BAcc:HGNC:30263]	K01102: PDP; pyruvate dehydrogenase phosphatase [EC:3.1.3.43]		GO:0004722: protein serine/threonine phosphatase activity; GO:0004741: [pyruvate dehydrogenase (lipoamide)] phosphatase activity; GO:0005739: mitochondrion; GO:0005759: mitochondrial matrix; GO:0006470: protein dephosphorylation; GO:0046872: metal ion binding; GO:1904184: positive regulation of pyruvate dehydrogenase activity
ENSG00000143164	DCAF6	987	740	913	1232	1252	2112	7.0645	6.8948	7.1083	10.9985	11.0429	12.9835	0.81695	2.36397e-16	8.91823e-15	false	1	167935783	168075843	+	protein_coding	DDB1 and CUL4 associated factor 6 [Source:HGNC Symbol%3BAcc:HGNC:30002]	K11795: DCAF6, IQWD1, NRIP, ARCAP; DDB1- and CUL4-associated factor 6		GO:0005515: protein binding; GO:0005634: nucleus; GO:0005654: nucleoplasm; GO:0005654: nucleoplasm; GO:0005737: cytoplasm; GO:0005829: cytosol; GO:0005925: focal adhesion; GO:0016567: protein ubiquitination; GO:0030374: nuclear receptor coactivator activity; GO:0030374: nuclear receptor coactivator activity; GO:0045944: positive regulation of transcription by RNA polymerase II; GO:0045944: positi…
ENSG00000149115	TNKS1BP1	1157	823	894	1456	1273	1871	7.3048	6.7639	6.1396	11.4655	9.9041	10.1457	0.71606	2.52824e-16	9.51579e-15	false	11	57299638	57324952	-	protein_coding	tankyrase 1 binding protein 1 [Source:HGNC Symbol%3BAcc:HGNC:19081]			GO:0000289: nuclear-transcribed mRNA poly(A) tail shortening; GO:0000792: heterochromatin; GO:0000792: heterochromatin; GO:0005515: protein binding; GO:0005634: nucleus; GO:0005634: nucleus; GO:0005737: cytoplasm; GO:0005829: cytosol; GO:0005856: cytoskeleton; GO:0005886: plasma membrane; GO:0005912: adherens junction; GO:0006302: double-strand break repair; GO:0006302: double-strand break repair…
ENSG00000161835	TAMALIN	186	160	177	319	314	535	2.9739	3.3301	3.0783	6.3614	6.1866	7.3467	1.17268	2.5672e-16	9.64007e-15	up	12	52006946	52015889	+	protein_coding	trafficking regulator and scaffold protein tamalin [Source:HGNC Symbol%3BAcc:HGNC:18707]	K24053: GRASP; general receptor for phosphoinositides 1-associated scaffold protein		GO:0005886: plasma membrane; GO:0007165: signal transduction; GO:0008104: protein localization; GO:0014069: postsynaptic density; GO:0030165: PDZ domain binding; GO:0031267: small GTPase binding; GO:0042802: identical protein binding; GO:0045211: postsynaptic membrane; GO:0048471: perinuclear region of cytoplasm; GO:0070161: anchoring junction; GO:0098685: Schaffer collateral - CA1 synapse; GO:00…
ENSG00000184922	FMNL1	2816	2078	2362	1372	1407	1651	16.8526	16.1884	15.3759	10.241	10.3762	8.4862	-0.6618	2.65005e-16	9.9282e-15	false	17	45221444	45247319	+	protein_coding	formin like 1 [Source:HGNC Symbol%3BAcc:HGNC:1212]	K23957: FMNL; formic-like protein		GO:0003674: molecular_function; GO:0005515: protein binding; GO:0005829: cytosol; GO:0005829: cytosol; GO:0005829: cytosol; GO:0005829: cytosol; GO:0005886: plasma membrane; GO:0005938: cell cortex; GO:0008360: regulation of cell shape; GO:0008360: regulation of cell shape; GO:0016020: membrane; GO:0016477: cell migration; GO:0030866: cortical actin cytoskeleton organization; GO:0030866: cortical…
ENSG00000073060	SCARB1	2361	1851	2191	2955	2869	3518	7.1583	7.3054	7.2257	11.1745	10.719	9.161	0.59096	2.78013e-16	1.03647e-14	false	12	124776856	124882668	-	protein_coding	scavenger receptor class B member 1 [Source:HGNC Symbol%3BAcc:HGNC:1664]	K13885: SCARB1; scavenger receptor class B, member 1	hsa04145: Phagosome - Homo sapiens (human); hsa04913: Ovarian steroidogenesis - Homo sapiens (human); hsa04925: Aldosterone synthesis and secretion - Homo sapiens (human); hsa04927: Cortisol synthesis and secretion - Homo sapiens (human); hsa04934: Cushing syndrome - Homo sapiens (human); hsa04975: Fat digestion and absorption - Homo sapiens (human); hsa04976: Bile secretion - Homo sapiens (human…	GO:0001530: lipopolysaccharide binding; GO:0001540: amyloid-beta binding; GO:0001618: virus receptor activity; GO:0001786: phosphatidylserine binding; GO:0001875: lipopolysaccharide immune receptor activity; GO:0001935: endothelial cell proliferation; GO:0005044: scavenger receptor activity; GO:0005044: scavenger receptor activity; GO:0005515: protein binding; GO:0005545: 1-phosphatidylinositol b…
ENSG00000100591	AHSA1	2630	2027	2391	2966	3092	4699	40.3216	40.454	39.8739	56.7165	58.4163	61.8757	0.63403	2.78573e-16	1.03647e-14	false	14	77457870	77469472	+	protein_coding	activator of HSP90 ATPase activity 1 [Source:HGNC Symbol%3BAcc:HGNC:1189]	K26216: AHSA1, AHA1; activator of Hsp90 ATPase protein 1		GO:0001671: ATPase activator activity; GO:0001671: ATPase activator activity; GO:0005515: protein binding; GO:0005783: endoplasmic reticulum; GO:0005829: cytosol; GO:0005829: cytosol; GO:0006457: protein folding; GO:0032781: positive regulation of ATP-dependent activity; GO:0032781: positive regulation of ATP-dependent activity; GO:0045296: cadherin binding; GO:0051087: chaperone binding; GO:0051…
ENSG00000257176	ENSG00000257176	172	161	170	40	47	61	1.2589	1.5339	1.3534	0.3651	0.4239	0.3834	-1.73864	2.77439e-16	1.03647e-14	down	12	29277955	29317848	-	lncRNA	novel transcript%2C antisense to FAR2
ENSG00000135069	PSAT1	7571	5973	7055	9087	8306	13979	154.906	159.086	157.014	231.895	209.42	245.653	0.62424	2.80446e-16	1.04105e-14	false	9	78297125	78330093	+	protein_coding	phosphoserine aminotransferase 1 [Source:HGNC Symbol%3BAcc:HGNC:19129]	K00831: serC, PSAT1; phosphoserine aminotransferase [EC:2.6.1.52]	hsa00260: Glycine, serine and threonine metabolism - Homo sapiens (human); hsa00270: Cysteine and methionine metabolism - Homo sapiens (human); hsa00750: Vitamin B6 metabolism - Homo sapiens (human); hsa01100: Metabolic pathways - Homo sapiens (human); hsa01200: Carbon metabolism - Homo sapiens (human); hsa01230: Biosynthesis of amino acids - Homo sapiens (human); hsa01240: Biosynthesis of cofact…	GO:0004648: O-phospho-L-serine:2-oxoglutarate aminotransferase activity; GO:0004648: O-phospho-L-serine:2-oxoglutarate aminotransferase activity; GO:0005515: protein binding; GO:0005737: cytoplasm; GO:0005829: cytosol; GO:0005829: cytosol; GO:0006564: L-serine biosynthetic process; GO:0006564: L-serine biosynthetic process; GO:0008615: pyridoxine biosynthetic process; GO:0030170: pyridoxal phosph…
ENSG00000113532	ST8SIA4	1488	1116	1297	1707	1725	2340	8.5973	8.3936	8.1513	12.3012	12.2817	11.612	0.60252	2.99696e-16	1.10997e-14	false	5	100806933	100903282	-	protein_coding	ST8 alpha-N-acetyl-neuraminide alpha-2%2C8-sialyltransferase 4 [Source:HGNC Symbol%3BAcc:HGNC:10871]	K06614: ST8SIA4; alpha-N-acetyl-neuraminate alpha-2,8-sialyltransferase (sialyltransferase 8D) [EC:2.4.3.-]		GO:0000139: Golgi membrane; GO:0001574: ganglioside biosynthetic process; GO:0003828: alpha-N-acetylneuraminate alpha-2,8-sialyltransferase activity; GO:0003828: alpha-N-acetylneuraminate alpha-2,8-sialyltransferase activity; GO:0003828: alpha-N-acetylneuraminate alpha-2,8-sialyltransferase activity; GO:0006486: protein glycosylation; GO:0006486: protein glycosylation; GO:0006486: protein glycosy…
ENSG00000288018	ENSG00000288018	291	237	264	76	106	88	5.2225	5.5368	5.1536	1.7012	2.3442	1.3564	-1.4966	3.03867e-16	1.12285e-14	down	11	88337839	88428548	+	lncRNA	novel transcript
ENSG00000121552	CSTA	1334	1061	1284	1688	1935	3372	44.0783	45.6362	46.1489	69.5661	78.7885	95.6949	0.93197	3.32806e-16	1.22669e-14	false	3	122325248	122341969	+	protein_coding	cystatin A [Source:HGNC Symbol%3BAcc:HGNC:2481]	K13907: CSTA_B; cystatin-A/B		GO:0001533: cornified envelope; GO:0001533: cornified envelope; GO:0002020: protease binding; GO:0004869: cysteine-type endopeptidase inhibitor activity; GO:0004869: cysteine-type endopeptidase inhibitor activity; GO:0005515: protein binding; GO:0005615: extracellular space; GO:0005654: nucleoplasm; GO:0005737: cytoplasm; GO:0005829: cytosol; GO:0005829: cytosol; GO:0005829: cytosol; GO:0010466: …
ENSG00000167004	PDIA3	13599	10927	12971	15125	15112	20353	52.1318	54.5283	54.0875	72.3181	71.3888	67.0126	0.46718	3.33481e-16	1.22669e-14	false	15	43746394	43773279	+	protein_coding	protein disulfide isomerase family A member 3 [Source:HGNC Symbol%3BAcc:HGNC:4606]	K08056: PDIA3, GRP58; protein disulfide-isomerase A3 [EC:5.3.4.1]	hsa04141: Protein processing in endoplasmic reticulum - Homo sapiens (human); hsa04612: Antigen processing and presentation - Homo sapiens (human); hsa05163: Human cytomegalovirus infection - Homo sapiens (human); hsa05168: Herpes simplex virus 1 infection - Homo sapiens (human); hsa05169: Epstein-Barr virus infection - Homo sapiens (human); hsa05170: Human immunodeficiency virus 1 infection - Ho…	GO:0002502: peptide antigen assembly with MHC class I protein complex; GO:0003723: RNA binding; GO:0003756: protein disulfide isomerase activity; GO:0004197: cysteine-type endopeptidase activity; GO:0004629: phospholipase C activity; GO:0005515: protein binding; GO:0005615: extracellular space; GO:0005634: nucleus; GO:0005783: endoplasmic reticulum; GO:0005783: endoplasmic reticulum; GO:0005783: …
ENSG00000120437	ACAT2	2060	1498	1953	4547	3917	8300	35.2329	33.3517	36.3337	96.9977	82.5556	121.924	1.60598	3.44244e-16	1.26342e-14	up	6	159762045	159779112	+	protein_coding	acetyl-CoA acetyltransferase 2 [Source:HGNC Symbol%3BAcc:HGNC:94]	K00626: ACAT, atoB; acetyl-CoA C-acetyltransferase [EC:2.3.1.9]	hsa00071: Fatty acid degradation - Homo sapiens (human); hsa00280: Valine, leucine and isoleucine degradation - Homo sapiens (human); hsa00310: Lysine degradation - Homo sapiens (human); hsa00380: Tryptophan metabolism - Homo sapiens (human); hsa00620: Pyruvate metabolism - Homo sapiens (human); hsa00630: Glyoxylate and dicarboxylate metabolism - Homo sapiens (human); hsa00650: Butanoate metaboli…	GO:0003985: acetyl-CoA C-acetyltransferase activity; GO:0003985: acetyl-CoA C-acetyltransferase activity; GO:0005515: protein binding; GO:0005737: cytoplasm; GO:0005739: mitochondrion; GO:0005829: cytosol; GO:0006629: lipid metabolic process; GO:0006635: fatty acid beta-oxidation; GO:0070062: extracellular exosome
ENSG00000130844	ZNF331	373	268	366	140	108	179	1.9382	1.8128	2.0688	0.9074	0.6916	0.7989	-1.20261	3.70081e-16	1.35518e-14	down	19	53519527	53580269	+	protein_coding	zinc finger protein 331 [Source:HGNC Symbol%3BAcc:HGNC:15489]	K09228: KRAB; KRAB domain-containing zinc finger protein	hsa05168: Herpes simplex virus 1 infection - Homo sapiens (human)	GO:0000978: RNA polymerase II cis-regulatory region sequence-specific DNA binding; GO:0000981: DNA-binding transcription factor activity, RNA polymerase II-specific; GO:0005634: nucleus; GO:0006355: regulation of DNA-templated transcription; GO:0006357: regulation of transcription by RNA polymerase II; GO:0008270: zinc ion binding	zf-C2H2
ENSG00000135414	GDF11	503	387	496	743	666	928	2.5796	2.5836	2.7669	4.7526	4.209	4.0876	0.79234	3.80192e-16	1.38907e-14	false	12	55743122	55757264	+	protein_coding	growth differentiation factor 11 [Source:HGNC Symbol%3BAcc:HGNC:4216]	K22679: GDF11; growth differentiation factor 11	hsa04060: Cytokine-cytokine receptor interaction - Homo sapiens (human)	GO:0001501: skeletal system development; GO:0001656: metanephros development; GO:0001657: ureteric bud development; GO:0005125: cytokine activity; GO:0005515: protein binding; GO:0005615: extracellular space; GO:0005654: nucleoplasm; GO:0007399: nervous system development; GO:0007498: mesoderm development; GO:0008083: growth factor activity; GO:0008283: cell population proliferation; GO:0008285: …
ENSG00000149929	HIRIP3	1393	977	1247	571	625	892	17.6612	16.1246	17.1974	9.0295	9.7648	9.7133	-0.75796	3.90497e-16	1.42351e-14	false	16	29992330	29996074	-	protein_coding	HIRA interacting protein 3 [Source:HGNC Symbol%3BAcc:HGNC:4917]			GO:0005515: protein binding; GO:0005634: nucleus; GO:0005634: nucleus; GO:0005654: nucleoplasm; GO:0005730: nucleolus; GO:0006325: chromatin organization
ENSG00000104081	BMF	1042	837	948	497	502	576	8.6344	9.0285	8.5447	5.1366	5.126	4.0994	-0.79752	3.97788e-16	1.44684e-14	false	15	40087890	40108892	-	protein_coding	Bcl2 modifying factor [Source:HGNC Symbol%3BAcc:HGNC:24132]	K17460: BMF; Bcl-2-modifying factor	hsa05206: MicroRNAs in cancer - Homo sapiens (human)	GO:0001669: acrosomal vesicle; GO:0005515: protein binding; GO:0005741: mitochondrial outer membrane; GO:0005829: cytosol; GO:0005886: plasma membrane; GO:0010507: negative regulation of autophagy; GO:0010507: negative regulation of autophagy; GO:0016459: myosin complex; GO:0016459: myosin complex; GO:0031334: positive regulation of protein-containing complex assembly; GO:0034644: cellular respon…
ENSG00000152804	HHEX	1919	1443	1730	2204	2146	2936	34.3439	33.6176	33.6782	49.1974	47.3279	45.1298	0.55488	4.0341e-16	1.46401e-14	false	10	92689955	92695647	+	protein_coding	hematopoietically expressed homeobox [Source:HGNC Symbol%3BAcc:HGNC:4901]	K08024: HHEX, HEX, PRH; homeobox protein HEX	hsa04950: Maturity onset diabetes of the young - Homo sapiens (human); hsa05202: Transcriptional misregulation in cancer - Homo sapiens (human)	GO:0000122: negative regulation of transcription by RNA polymerase II; GO:0000785: chromatin; GO:0000976: transcription cis-regulatory region binding; GO:0000976: transcription cis-regulatory region binding; GO:0000978: RNA polymerase II cis-regulatory region sequence-specific DNA binding; GO:0000978: RNA polymerase II cis-regulatory region sequence-specific DNA binding; GO:0000981: DNA-binding t…	Homeobox
ENSG00000101695	RNF125	419	284	383	596	542	787	3.1203	2.7531	3.1024	5.5358	4.9738	5.0336	0.8656	4.33277e-16	1.56889e-14	false	18	32018825	32073219	+	protein_coding	ring finger protein 125 [Source:HGNC Symbol%3BAcc:HGNC:21150]	K12170: RNF125; E3 ubiquitin-protein ligase RNF125 [EC:2.3.2.27]	hsa04622: RIG-I-like receptor signaling pathway - Homo sapiens (human)	GO:0000139: Golgi membrane; GO:0000209: protein polyubiquitination; GO:0000209: protein polyubiquitination; GO:0002039: p53 binding; GO:0002250: adaptive immune response; GO:0005515: protein binding; GO:0006511: ubiquitin-dependent protein catabolic process; GO:0006511: ubiquitin-dependent protein catabolic process; GO:0008270: zinc ion binding; GO:0031624: ubiquitin conjugating enzyme binding; G…
ENSG00000112576	CCND3	5723	4338	5078	3167	3031	4276	44.838	44.2422	43.2755	30.9475	29.2631	28.7735	-0.4961	5.0845e-16	1.83699e-14	false	6	41934934	42050357	-	protein_coding	cyclin D3 [Source:HGNC Symbol%3BAcc:HGNC:1585]	K10152: CCND3; G1/S-specific cyclin-D3	hsa04110: Cell cycle - Homo sapiens (human); hsa04115: p53 signaling pathway - Homo sapiens (human); hsa04151: PI3K-Akt signaling pathway - Homo sapiens (human); hsa04218: Cellular senescence - Homo sapiens (human); hsa04310: Wnt signaling pathway - Homo sapiens (human); hsa04390: Hippo signaling pathway - Homo sapiens (human); hsa04510: Focal adhesion - Homo sapiens (human); hsa04630: JAK-STAT s…	GO:0000079: regulation of cyclin-dependent protein serine/threonine kinase activity; GO:0000082: G1/S transition of mitotic cell cycle; GO:0000122: negative regulation of transcription by RNA polymerase II; GO:0000307: cyclin-dependent protein kinase holoenzyme complex; GO:0000307: cyclin-dependent protein kinase holoenzyme complex; GO:0001934: positive regulation of protein phosphorylation; GO:0…
ENSG00000137868	STRA6	291	212	301	102	94	103	1.7127	1.6242	1.927	0.7488	0.6817	0.5207	-1.3724	5.34129e-16	1.92547e-14	down	15	74179466	74212267	-	protein_coding	signaling receptor and transporter of retinol STRA6 [Source:HGNC Symbol%3BAcc:HGNC:30650]	K23088: STRA6; vitamin A receptor/transporter (stra6) family protein		GO:0001568: blood vessel development; GO:0001822: kidney development; GO:0003184: pulmonary valve morphogenesis; GO:0003281: ventricular septum development; GO:0005886: plasma membrane; GO:0005886: plasma membrane; GO:0005887: integral component of plasma membrane; GO:0007507: heart development; GO:0007612: learning; GO:0007631: feeding behavior; GO:0016918: retinal binding; GO:0019841: retinol b…
ENSG00000115652	UXS1	1661	1251	1496	1880	1907	2737	10.7407	10.5305	10.5226	15.1628	15.1959	15.201	0.59776	5.87018e-16	2.11144e-14	false	2	106093308	106194301	-	protein_coding	UDP-glucuronate decarboxylase 1 [Source:HGNC Symbol%3BAcc:HGNC:17729]	K08678: UXS1, uxs; UDP-glucuronate decarboxylase [EC:4.1.1.35]	hsa00520: Amino sugar and nucleotide sugar metabolism - Homo sapiens (human); hsa01100: Metabolic pathways - Homo sapiens (human); hsa01250: Biosynthesis of nucleotide sugars - Homo sapiens (human)	GO:0005737: cytoplasm; GO:0016021: integral component of membrane; GO:0032580: Golgi cisterna membrane; GO:0033320: UDP-D-xylose biosynthetic process; GO:0033320: UDP-D-xylose biosynthetic process; GO:0042732: D-xylose metabolic process; GO:0042802: identical protein binding; GO:0042803: protein homodimerization activity; GO:0048040: UDP-glucuronate decarboxylase activity; GO:0048040: UDP-glucuro…
ENSG00000058335	RASGRF1	232	185	214	65	72	56	1.1993	1.245	1.2034	0.4191	0.4587	0.2486	-1.64604	5.97006e-16	2.14262e-14	down	15	78959906	79090780	-	protein_coding	Ras protein specific guanine nucleotide releasing factor 1 [Source:HGNC Symbol%3BAcc:HGNC:9875]	K04349: RASGRF1; Ras-specific guanine nucleotide-releasing factor 1	hsa04010: MAPK signaling pathway - Homo sapiens (human); hsa04014: Ras signaling pathway - Homo sapiens (human); hsa04510: Focal adhesion - Homo sapiens (human)	GO:0005085: guanyl-nucleotide exchange factor activity; GO:0005085: guanyl-nucleotide exchange factor activity; GO:0005829: cytosol; GO:0005886: plasma membrane; GO:0005886: plasma membrane; GO:0005886: plasma membrane; GO:0007165: signal transduction; GO:0007265: Ras protein signal transduction; GO:0007616: long-term memory; GO:0030426: growth cone; GO:0031175: neuron projection development; GO:…
ENSG00000152661	GJA1	391	251	397	686	541	1270	5.1982	4.3439	5.7411	11.3752	8.8632	14.5016	1.26867	6.51692e-16	2.33372e-14	up	6	121435595	121449727	+	protein_coding	gap junction protein alpha 1 [Source:HGNC Symbol%3BAcc:HGNC:4274]	K07372: GJA1, CX43; gap junction alpha-1 protein	hsa04540: Gap junction - Homo sapiens (human); hsa05412: Arrhythmogenic right ventricular cardiomyopathy - Homo sapiens (human)	GO:0000132: establishment of mitotic spindle orientation; GO:0000139: Golgi membrane; GO:0003161: cardiac conduction system development; GO:0005243: gap junction channel activity; GO:0005243: gap junction channel activity; GO:0005515: protein binding; GO:0005654: nucleoplasm; GO:0005737: cytoplasm; GO:0005739: mitochondrion; GO:0005789: endoplasmic reticulum membrane; GO:0005794: Golgi apparatus;…
ENSG00000117335	CD46	7752	5939	6928	8381	8413	11088	22.5664	22.5054	21.9373	30.4299	30.1795	27.7226	0.47473	6.85153e-16	2.44683e-14	false	1	207752037	207795513	+	protein_coding	CD46 molecule [Source:HGNC Symbol%3BAcc:HGNC:6953]	K04007: CD46, MCP; membrane cofactor protein	hsa03267: Virion - Adenovirus - Homo sapiens (human); hsa04610: Complement and coagulation cascades - Homo sapiens (human); hsa05162: Measles - Homo sapiens (human)	GO:0001618: virus receptor activity; GO:0002079: inner acrosomal membrane; GO:0002250: adaptive immune response; GO:0002456: T cell mediated immunity; GO:0002456: T cell mediated immunity; GO:0005515: protein binding; GO:0005886: plasma membrane; GO:0005886: plasma membrane; GO:0005886: plasma membrane; GO:0005887: integral component of plasma membrane; GO:0005925: focal adhesion; GO:0006958: com…
ENSG00000143891	GALM	1305	1003	1153	1544	1494	2314	22.5161	22.5273	21.6391	33.2266	31.7647	34.2908	0.65457	6.86295e-16	2.44683e-14	false	2	38666081	38741237	+	protein_coding	galactose mutarotase [Source:HGNC Symbol%3BAcc:HGNC:24063]	K01785: galM, GALM; aldose 1-epimerase [EC:5.1.3.3]	hsa00010: Glycolysis / Gluconeogenesis - Homo sapiens (human); hsa00052: Galactose metabolism - Homo sapiens (human); hsa01100: Metabolic pathways - Homo sapiens (human)	GO:0004034: aldose 1-epimerase activity; GO:0004034: aldose 1-epimerase activity; GO:0005737: cytoplasm; GO:0005975: carbohydrate metabolic process; GO:0006006: glucose metabolic process; GO:0006006: glucose metabolic process; GO:0006012: galactose metabolic process; GO:0030246: carbohydrate binding; GO:0033499: galactose catabolic process via UDP-galactose; GO:0033499: galactose catabolic proces…
ENSG00000100075	SLC25A1	1144	891	936	1368	1379	1846	25.8305	26.1885	22.9885	38.5256	38.3693	35.799	0.66451	7.57547e-16	2.69494e-14	false	22	19175581	19178739	-	protein_coding	solute carrier family 25 member 1 [Source:HGNC Symbol%3BAcc:HGNC:10979]	K15100: SLC25A1, CTP; solute carrier family 25 (mitochondrial citrate transporter), member 1		GO:0005634: nucleus; GO:0005739: mitochondrion; GO:0005743: mitochondrial inner membrane; GO:0005743: mitochondrial inner membrane; GO:0006094: gluconeogenesis; GO:0006843: mitochondrial citrate transmembrane transport; GO:0015137: citrate transmembrane transporter activity; GO:0015142: tricarboxylic acid transmembrane transporter activity; GO:0016021: integral component of membrane; GO:0046949: …
ENSG00000187772	LIN28B	320	259	330	553	446	853	2.4303	2.5606	2.7262	5.2384	4.1741	5.5641	1.0396	7.84623e-16	2.78515e-14	up	6	104936616	105083332	+	protein_coding	lin-28 homolog B [Source:HGNC Symbol%3BAcc:HGNC:32207]	K18754: LIN28; protein lin-28		GO:0003723: RNA binding; GO:0003723: RNA binding; GO:0003729: mRNA binding; GO:0005515: protein binding; GO:0005634: nucleus; GO:0005654: nucleoplasm; GO:0005730: nucleolus; GO:0005737: cytoplasm; GO:0005829: cytosol; GO:0008270: zinc ion binding; GO:0010587: miRNA catabolic process; GO:0031054: pre-miRNA processing; GO:0031054: pre-miRNA processing; GO:0031123: RNA 3'-end processing; GO:0050779:…	CSD
ENSG00000140451	PIF1	591	506	571	254	274	307	5.7292	6.3853	6.021	3.0711	3.2732	2.5561	-0.95579	8.05595e-16	2.85336e-14	false	15	64815632	64825668	-	protein_coding	PIF1 5'-to-3' DNA helicase [Source:HGNC Symbol%3BAcc:HGNC:26220]	K15255: PIF1; ATP-dependent DNA helicase PIF1 [EC:5.6.2.3]		GO:0000002: mitochondrial genome maintenance; GO:0000287: magnesium ion binding; GO:0000781: chromosome, telomeric region; GO:0005524: ATP binding; GO:0005654: nucleoplasm; GO:0005657: replication fork; GO:0005739: mitochondrion; GO:0006260: DNA replication; GO:0006281: DNA repair; GO:0006310: DNA recombination; GO:0007004: telomere maintenance via telomerase; GO:0010521: telomerase inhibitor act…
ENSG00000167700	MFSD3	233	177	199	341	365	524	5.7562	5.6922	5.3476	10.5073	11.1119	11.1185	1.04423	8.10435e-16	2.86424e-14	up	8	144509070	144511213	+	protein_coding	major facilitator superfamily domain containing 3 [Source:HGNC Symbol%3BAcc:HGNC:25157]			GO:0005515: protein binding; GO:0015295: solute:proton symporter activity; GO:0016021: integral component of membrane; GO:1902600: proton transmembrane transport
ENSG00000132819	RBM38	2600	2018	2326	1290	1394	1756	43.5124	43.9628	42.3425	26.9268	28.7484	25.2404	-0.60549	8.53544e-16	3.01004e-14	false	20	57391396	57409333	+	protein_coding	RNA binding motif protein 38 [Source:HGNC Symbol%3BAcc:HGNC:15818]	K25006: RBM24_38; RNA-binding protein 24/38		GO:0000381: regulation of alternative mRNA splicing, via spliceosome; GO:0003723: RNA binding; GO:0003730: mRNA 3'-UTR binding; GO:0005515: protein binding; GO:0005634: nucleus; GO:0005829: cytosol; GO:0006397: mRNA processing; GO:0007049: cell cycle; GO:0008380: RNA splicing; GO:0010830: regulation of myotube differentiation; GO:0030154: cell differentiation; GO:0043484: regulation of RNA splici…
ENSG00000169241	SLC50A1	1023	779	901	1260	1204	2013	19.7324	19.5599	18.9041	30.3131	28.6182	33.3488	0.74738	1.0263e-15	3.61141e-14	false	1	155135344	155138857	+	protein_coding	solute carrier family 50 member 1 [Source:HGNC Symbol%3BAcc:HGNC:30657]	K15382: SLC50A, SWEET; solute carrier family 50 (sugar transporter)		GO:0000139: Golgi membrane; GO:0005515: protein binding; GO:0005794: Golgi apparatus; GO:0005886: plasma membrane; GO:0005886: plasma membrane; GO:0008643: carbohydrate transport; GO:0008645: hexose transmembrane transport; GO:0012505: endomembrane system; GO:0016021: integral component of membrane; GO:0042946: glucoside transport; GO:0042947: glucoside transmembrane transporter activity; GO:0051…
ENSG00000133641	C12orf29	905	652	882	1156	1112	1830	6.3875	5.9904	6.7713	10.1764	9.6716	11.0933	0.773	1.03264e-15	3.62587e-14	false	12	88033846	88050160	+	protein_coding	chromosome 12 open reading frame 29 [Source:HGNC Symbol%3BAcc:HGNC:25322]			GO:0002244: hematopoietic progenitor cell differentiation
ENSG00000176055	MBLAC2	549	466	528	741	758	1084	4.368	4.8263	4.5695	7.3533	7.4317	7.4074	0.77046	1.08859e-15	3.81408e-14	false	5	90458209	90474771	-	protein_coding	metallo-beta-lactamase domain containing 2 [Source:HGNC Symbol%3BAcc:HGNC:33711]			GO:0005515: protein binding; GO:0005789: endoplasmic reticulum membrane; GO:0005886: plasma membrane; GO:0006631: fatty acid metabolic process; GO:0008150: biological_process; GO:0008800: beta-lactamase activity; GO:0016290: palmitoyl-CoA hydrolase activity; GO:0046872: metal ion binding; GO:0070062: extracellular exosome; GO:0102991: myristoyl-CoA hydrolase activity
ENSG00000183629	GOLGA8G	903	715	808	335	399	569	6.2425	6.4343	6.0759	2.8885	3.3991	3.3785	-0.87096	1.1558e-15	4.0408e-14	false	15	28519611	28533014	-	protein_coding	golgin A8 family member G [Source:HGNC Symbol%3BAcc:HGNC:25328]			GO:0000137: Golgi cis cisterna; GO:0005515: protein binding; GO:0005801: cis-Golgi network; GO:0007030: Golgi organization; GO:0032580: Golgi cisterna membrane
ENSG00000108828	VAT1	3407	2578	2952	3765	3929	4970	44.3674	43.7018	41.8153	61.1522	63.0501	55.5879	0.54505	1.26585e-15	4.41605e-14	false	17	43014607	43025123	-	protein_coding	vesicle amine transport 1 [Source:HGNC Symbol%3BAcc:HGNC:16919]	K23167: VAT1; synaptic vesicle membrane protein VAT-1		GO:0005515: protein binding; GO:0005576: extracellular region; GO:0005741: mitochondrial outer membrane; GO:0008270: zinc ion binding; GO:0010637: negative regulation of mitochondrial fusion; GO:0010637: negative regulation of mitochondrial fusion; GO:0016021: integral component of membrane; GO:0016491: oxidoreductase activity; GO:0035578: azurophil granule lumen; GO:0070062: extracellular exosome
ENSG00000266074	BAHCC1	5769	4046	4668	6675	6047	8013	21.6143	19.733	19.0239	31.1924	27.9186	25.7851	0.56516	1.35944e-15	4.73236e-14	false	17	81395457	81466331	+	protein_coding	BAH domain and coiled-coil containing 1 [Source:HGNC Symbol%3BAcc:HGNC:29279]			GO:0003682: chromatin binding
ENSG00000240230	COX19	971	729	915	457	465	544	6.5267	6.3786	6.6899	3.8313	3.8516	3.1405	-0.78637	1.41274e-15	4.90737e-14	false	7	898778	975549	-	protein_coding	cytochrome c oxidase assembly factor COX19 [Source:HGNC Symbol%3BAcc:HGNC:28074]	K18183: COX19; cytochrome c oxidase assembly protein subunit 19	hsa04714: Thermogenesis - Homo sapiens (human)	GO:0005515: protein binding; GO:0005739: mitochondrion; GO:0005758: mitochondrial intermembrane space; GO:0005758: mitochondrial intermembrane space; GO:0005829: cytosol; GO:0006878: cellular copper ion homeostasis; GO:0033617: mitochondrial cytochrome c oxidase assembly
ENSG00000105640	RPL18A	24532	19149	23362	12393	13878	18430	316.997	322.101	328.366	199.735	220.984	204.54	-0.55074	1.42533e-15	4.94052e-14	false	19	17859910	17864153	+	protein_coding	ribosomal protein L18a [Source:HGNC Symbol%3BAcc:HGNC:10311]	K02882: RP-L18Ae, RPL18A; large subunit ribosomal protein L18Ae	hsa03010: Ribosome - Homo sapiens (human); hsa05171: Coronavirus disease - COVID-19 - Homo sapiens (human)	GO:0002181: cytoplasmic translation; GO:0002181: cytoplasmic translation; GO:0003723: RNA binding; GO:0003735: structural constituent of ribosome; GO:0003735: structural constituent of ribosome; GO:0005515: protein binding; GO:0005737: cytoplasm; GO:0005829: cytosol; GO:0006412: translation; GO:0016020: membrane; GO:0022625: cytosolic large ribosomal subunit; GO:0022625: cytosolic large ribosomal…
ENSG00000156521	TYSND1	304	262	325	486	476	675	2.9693	3.3313	3.453	5.9207	5.7293	5.6627	0.90747	1.43865e-15	4.97608e-14	false	10	70137981	70146700	-	protein_coding	trypsin like peroxisomal matrix peptidase 1 [Source:HGNC Symbol%3BAcc:HGNC:28531]	K23012: TYSND1; peroxisomal leader peptide-processing protease [EC:3.4.21.-]		GO:0002020: protease binding; GO:0004252: serine-type endopeptidase activity; GO:0004252: serine-type endopeptidase activity; GO:0004252: serine-type endopeptidase activity; GO:0005777: peroxisome; GO:0005777: peroxisome; GO:0005782: peroxisomal matrix; GO:0005829: cytosol; GO:0006508: proteolysis; GO:0016020: membrane; GO:0016485: protein processing; GO:0016485: protein processing; GO:0016485: p…
ENSG00000089220	PEBP1	4275	3223	3875	4574	4813	6763	127.447	125.078	125.659	170.077	176.816	173.167	0.53847	1.48215e-15	5.11563e-14	false	12	118136124	118145584	+	protein_coding	phosphatidylethanolamine binding protein 1 [Source:HGNC Symbol%3BAcc:HGNC:8630]	K06910: PEBP, TFS1; phosphatidylethanolamine-binding protein		GO:0003723: RNA binding; GO:0004867: serine-type endopeptidase inhibitor activity; GO:0005515: protein binding; GO:0005524: ATP binding; GO:0005634: nucleus; GO:0005829: cytosol; GO:0008429: phosphatidylethanolamine binding; GO:0010951: negative regulation of endopeptidase activity; GO:0019899: enzyme binding; GO:0019901: protein kinase binding; GO:0043409: negative regulation of MAPK cascade; GO…
ENSG00000175274	TP53I11	5703	4427	4908	6368	6029	8196	35.0455	35.413	32.8065	48.8076	45.6547	43.2576	0.49097	1.58278e-15	5.45134e-14	false	11	44885903	44951306	-	protein_coding	tumor protein p53 inducible protein 11 [Source:HGNC Symbol%3BAcc:HGNC:16842]			GO:0008285: negative regulation of cell population proliferation; GO:0016021: integral component of membrane
ENSG00000072042	RDH11	1604	1222	1539	1918	1851	2909	13.168	13.0591	13.743	19.639	18.7255	20.5112	0.63878	1.66595e-15	5.72563e-14	false	14	67676800	67695793	-	protein_coding	retinol dehydrogenase 11 [Source:HGNC Symbol%3BAcc:HGNC:17964]	K11152: RDH11; retinol dehydrogenase 11 [EC:1.1.1.300]	hsa00830: Retinol metabolism - Homo sapiens (human); hsa01100: Metabolic pathways - Homo sapiens (human); hsa01240: Biosynthesis of cofactors - Homo sapiens (human)	GO:0001523: retinoid metabolic process; GO:0001523: retinoid metabolic process; GO:0001917: photoreceptor inner segment; GO:0004745: NAD-retinol dehydrogenase activity; GO:0004745: NAD-retinol dehydrogenase activity; GO:0005515: protein binding; GO:0005789: endoplasmic reticulum membrane; GO:0005789: endoplasmic reticulum membrane; GO:0007601: visual perception; GO:0016021: integral component of …
ENSG00000172216	CEBPB	1811	1281	1314	680	742	1050	44.4485	40.9273	35.0801	20.8163	22.4416	22.134	-0.80051	1.80419e-15	6.18765e-14	false	20	50190830	50192668	+	protein_coding	CCAAT enhancer binding protein beta [Source:HGNC Symbol%3BAcc:HGNC:1834]	K10048: CEBPB; CCAAT/enhancer binding protein (C/EBP), beta	hsa04657: IL-17 signaling pathway - Homo sapiens (human); hsa04668: TNF signaling pathway - Homo sapiens (human); hsa05152: Tuberculosis - Homo sapiens (human); hsa05202: Transcriptional misregulation in cancer - Homo sapiens (human)	GO:0000122: negative regulation of transcription by RNA polymerase II; GO:0000122: negative regulation of transcription by RNA polymerase II; GO:0000779: condensed chromosome, centromeric region; GO:0000785: chromatin; GO:0000976: transcription cis-regulatory region binding; GO:0000977: RNA polymerase II transcription regulatory region sequence-specific DNA binding; GO:0000978: RNA polymerase II …	TF_bZIP
ENSG00000145907	G3BP1	7655	5705	6995	8192	7992	11585	17.2429	16.7281	17.1388	23.015	22.1837	22.4127	0.48126	1.82778e-15	6.25533e-14	false	5	151771045	151812911	+	protein_coding	G3BP stress granule assembly factor 1 [Source:HGNC Symbol%3BAcc:HGNC:30292]	K17265: G3BP1; Ras GTPase-activating protein-binding protein 1 [EC:5.6.2.3 3.6.4.13]		GO:0003677: DNA binding; GO:0003678: DNA helicase activity; GO:0003723: RNA binding; GO:0003724: RNA helicase activity; GO:0003729: mRNA binding; GO:0004519: endonuclease activity; GO:0005515: protein binding; GO:0005524: ATP binding; GO:0005634: nucleus; GO:0005737: cytoplasm; GO:0005829: cytosol; GO:0005829: cytosol; GO:0005829: cytosol; GO:0005925: focal adhesion; GO:0007265: Ras protein signa…
ENSG00000067596	DHX8	2538	1924	2315	1398	1301	1799	10.6463	10.506	10.563	7.3143	6.7251	6.4814	-0.55304	2.06838e-15	7.06386e-14	false	17	43483865	43610338	+	protein_coding	DEAH-box helicase 8 [Source:HGNC Symbol%3BAcc:HGNC:2749]	K12818: DHX8, PRP22; ATP-dependent RNA helicase DHX8/PRP22 [EC:3.6.4.13]	hsa03040: Spliceosome - Homo sapiens (human)	GO:0000390: spliceosomal complex disassembly; GO:0000398: mRNA splicing, via spliceosome; GO:0000398: mRNA splicing, via spliceosome; GO:0003723: RNA binding; GO:0003723: RNA binding; GO:0003724: RNA helicase activity; GO:0005515: protein binding; GO:0005524: ATP binding; GO:0005622: intracellular anatomical structure; GO:0005634: nucleus; GO:0005654: nucleoplasm; GO:0005681: spliceosomal complex…
ENSG00000067057	PFKP	1880	1398	1584	2105	2053	2857	10.9152	10.5659	10.0036	15.2435	14.6885	14.2468	0.5654	2.6498e-15	9.03047e-14	false	10	3066333	3137718	+	protein_coding	phosphofructokinase%2C platelet [Source:HGNC Symbol%3BAcc:HGNC:8878]	K00850: pfkA, PFK; 6-phosphofructokinase 1 [EC:2.7.1.11]	hsa00010: Glycolysis / Gluconeogenesis - Homo sapiens (human); hsa00030: Pentose phosphate pathway - Homo sapiens (human); hsa00051: Fructose and mannose metabolism - Homo sapiens (human); hsa00052: Galactose metabolism - Homo sapiens (human); hsa01100: Metabolic pathways - Homo sapiens (human); hsa01200: Carbon metabolism - Homo sapiens (human); hsa01230: Biosynthesis of amino acids - Homo sapie…	GO:0003872: 6-phosphofructokinase activity; GO:0003872: 6-phosphofructokinase activity; GO:0003872: 6-phosphofructokinase activity; GO:0005515: protein binding; GO:0005524: ATP binding; GO:0005634: nucleus; GO:0005737: cytoplasm; GO:0005829: cytosol; GO:0005945: 6-phosphofructokinase complex; GO:0006002: fructose 6-phosphate metabolic process; GO:0016020: membrane; GO:0016020: membrane; GO:001620…
ENSG00000124788	ATXN1	578	461	488	801	751	970	1.3533	1.405	1.2428	2.3391	2.1668	1.9506	0.76438	2.77542e-15	9.43875e-14	false	6	16299112	16761491	-	protein_coding	ataxin 1 [Source:HGNC Symbol%3BAcc:HGNC:10548]	K23616: ATXN1_1L; ataxin 1/1L	hsa04330: Notch signaling pathway - Homo sapiens (human); hsa05017: Spinocerebellar ataxia - Homo sapiens (human); hsa05022: Pathways of neurodegeneration - multiple diseases - Homo sapiens (human)	GO:0000122: negative regulation of transcription by RNA polymerase II; GO:0003677: DNA binding; GO:0005515: protein binding; GO:0005634: nucleus; GO:0005634: nucleus; GO:0005654: nucleoplasm; GO:0005730: nucleolus; GO:0005737: cytoplasm; GO:0005829: cytosol; GO:0006355: regulation of DNA-templated transcription; GO:0006396: RNA processing; GO:0007399: nervous system development; GO:0007420: brain…
ENSG00000101474	APMAP	4083	3092	3561	4381	4814	6176	82.7893	81.613	78.5406	110.796	120.285	107.556	0.55686	2.78686e-15	9.45782e-14	false	20	24962925	24992751	-	protein_coding	adipocyte plasma membrane associated protein [Source:HGNC Symbol%3BAcc:HGNC:13238]	K21407: APMAP; adipocyte plasma membrane-associated protein		GO:0004064: arylesterase activity; GO:0005515: protein binding; GO:0008150: biological_process; GO:0009058: biosynthetic process; GO:0009986: cell surface; GO:0016020: membrane; GO:0016020: membrane; GO:0016021: integral component of membrane; GO:0016844: strictosidine synthase activity
ENSG00000245910	SNHG6	3480	2743	3409	1550	1589	2660	62.1576	63.7772	66.2322	34.5305	34.9745	40.8064	-0.71703	2.85095e-15	9.65514e-14	false	8	66920561	66926398	-	lncRNA	small nucleolar RNA host gene 6 [Source:HGNC Symbol%3BAcc:HGNC:32965]
ENSG00000092470	WDR76	2307	1727	2096	1206	1138	1674	25.6853	25.0296	25.3837	16.7471	15.6132	16.0075	-0.57601	2.86962e-15	9.69813e-14	false	15	43826980	43868412	+	protein_coding	WD repeat domain 76 [Source:HGNC Symbol%3BAcc:HGNC:25773]	K24755: WDR76, CMR1; WD repeat-containing protein 76		GO:0000792: heterochromatin; GO:0003677: DNA binding; GO:0005515: protein binding; GO:0005634: nucleus; GO:0005634: nucleus; GO:0006974: cellular response to DNA damage stimulus; GO:0019899: enzyme binding; GO:0090734: site of DNA damage; GO:2000001: regulation of DNA damage checkpoint
ENSG00000184984	CHRM5	83	46	65	167	178	208	0.6201	0.4474	0.5283	1.5563	1.6389	1.3348	1.56784	3.11723e-15	1.0513e-13	up	15	33968497	34067458	+	protein_coding	cholinergic receptor muscarinic 5 [Source:HGNC Symbol%3BAcc:HGNC:1954]	K04133: CHRM5; muscarinic acetylcholine receptor M5	hsa04020: Calcium signaling pathway - Homo sapiens (human); hsa04080: Neuroactive ligand-receptor interaction - Homo sapiens (human); hsa04725: Cholinergic synapse - Homo sapiens (human); hsa04810: Regulation of actin cytoskeleton - Homo sapiens (human); hsa05010: Alzheimer disease - Homo sapiens (human); hsa05022: Pathways of neurodegeneration - multiple diseases - Homo sapiens (human)	GO:0001696: gastric acid secretion; GO:0004435: phosphatidylinositol phospholipase C activity; GO:0004993: G protein-coupled serotonin receptor activity; GO:0005515: protein binding; GO:0005886: plasma membrane; GO:0005887: integral component of plasma membrane; GO:0007187: G protein-coupled receptor signaling pathway, coupled to cyclic nucleotide second messenger; GO:0007197: adenylate cyclase-i…
ENSG00000180316	PNPLA1	127	102	105	25	20	29	1.1109	1.1614	0.999	0.2728	0.2156	0.2179	-2.13923	3.25609e-15	1.09586e-13	down	6	36243203	36313955	+	protein_coding	patatin like phospholipase domain containing 1 [Source:HGNC Symbol%3BAcc:HGNC:21246]	K16813: PNPLA1; omega-hydroxyceramide transacylase [EC:2.3.1.296]		GO:0004806: triglyceride lipase activity; GO:0005737: cytoplasm; GO:0005737: cytoplasm; GO:0005811: lipid droplet; GO:0016020: membrane; GO:0016747: acyltransferase activity, transferring groups other than amino-acyl groups; GO:0019433: triglyceride catabolic process; GO:0030280: structural constituent of skin epidermis; GO:0046513: ceramide biosynthetic process; GO:0055088: lipid homeostasis; GO…
ENSG00000149547	EI24	2887	2238	2703	3255	3273	5038	37.3265	37.6665	38.014	52.4901	52.1469	55.9449	0.5873	3.63542e-15	1.22099e-13	false	11	125569280	125584684	+	protein_coding	EI24 autophagy associated transmembrane protein [Source:HGNC Symbol%3BAcc:HGNC:13276]	K10134: EI24; etoposide-induced 2.4 mRNA	hsa04115: p53 signaling pathway - Homo sapiens (human)	GO:0005515: protein binding; GO:0005783: endoplasmic reticulum; GO:0005783: endoplasmic reticulum; GO:0005789: endoplasmic reticulum membrane; GO:0005794: Golgi apparatus; GO:0005829: cytosol; GO:0006915: apoptotic process; GO:0016020: membrane; GO:0016021: integral component of membrane; GO:0016236: macroautophagy; GO:0030308: negative regulation of cell growth; GO:0031965: nuclear membrane; GO:…
ENSG00000165650	PDZD8	1452	1120	1395	1779	1709	2265	6.6508	6.6781	6.9504	10.1634	9.6463	8.9106	0.57661	3.64436e-15	1.22146e-13	false	10	117277274	117375440	-	protein_coding	PDZ domain containing 8 [Source:HGNC Symbol%3BAcc:HGNC:26974]	K24060: PDZD8; PDZ domain-containing protein 8		GO:0005515: protein binding; GO:0005739: mitochondrion; GO:0005789: endoplasmic reticulum membrane; GO:0006869: lipid transport; GO:0007010: cytoskeleton organization; GO:0008289: lipid binding; GO:0016020: membrane; GO:0016021: integral component of membrane; GO:0022604: regulation of cell morphogenesis; GO:0044233: mitochondria-associated endoplasmic reticulum membrane; GO:0044233: mitochondria…
ENSG00000007237	GAS7	2982	2282	2762	1445	1639	1882	13.2501	13.1994	13.3494	8.0082	8.9744	7.1823	-0.64495	3.69549e-15	1.23605e-13	false	17	9910606	10198606	-	protein_coding	growth arrest specific 7 [Source:HGNC Symbol%3BAcc:HGNC:4169]	K18618: GAS7; growth arrest-specific protein 7		GO:0005515: protein binding; GO:0005737: cytoplasm; GO:0005884: actin filament; GO:0005886: plasma membrane; GO:0030041: actin filament polymerization; GO:0048812: neuron projection morphogenesis; GO:0051015: actin filament binding
ENSG00000136720	HS6ST1	3093	2186	2589	3432	3261	5311	28.0669	25.822	25.5549	38.8434	36.4651	41.3926	0.63475	4.03858e-15	1.34802e-13	false	2	128236716	128318868	-	protein_coding	heparan sulfate 6-O-sulfotransferase 1 [Source:HGNC Symbol%3BAcc:HGNC:5201]	K02514: HS6ST1; heparan sulfate 6-O-sulfotransferase HS6ST1 [EC:2.8.2.-]	hsa00534: Glycosaminoglycan biosynthesis - heparan sulfate / heparin - Homo sapiens (human)	GO:0000139: Golgi membrane; GO:0001525: angiogenesis; GO:0005515: protein binding; GO:0005887: integral component of plasma membrane; GO:0006024: glycosaminoglycan biosynthetic process; GO:0008146: sulfotransferase activity; GO:0015015: heparan sulfate proteoglycan biosynthetic process, enzymatic modification; GO:0017095: heparan sulfate 6-O-sulfotransferase activity; GO:0017095: heparan sulfate …
ENSG00000070182	SPTB	358	234	307	80	122	143	1.0921	0.9292	1.0187	0.3044	0.4586	0.3747	-1.33719	4.07993e-15	1.35903e-13	down	14	64746283	64879907	-	protein_coding	spectrin beta%2C erythrocytic [Source:HGNC Symbol%3BAcc:HGNC:11274]	K06115: SPTB; spectrin beta		GO:0003779: actin binding; GO:0005200: structural constituent of cytoskeleton; GO:0005515: protein binding; GO:0005829: cytosol; GO:0005829: cytosol; GO:0005886: plasma membrane; GO:0008091: spectrin; GO:0014731: spectrin-associated cytoskeleton; GO:0015629: actin cytoskeleton; GO:0030036: actin cytoskeleton organization; GO:0030054: cell junction; GO:0030506: ankyrin binding; GO:0030864: cortica…
ENSG00000122884	P4HA1	1629	1190	1520	1893	2028	3338	23.7718	22.6054	24.1274	34.4546	36.4687	41.8368	0.76087	4.10558e-15	1.36477e-13	false	10	73007217	73096974	-	protein_coding	prolyl 4-hydroxylase subunit alpha 1 [Source:HGNC Symbol%3BAcc:HGNC:8546]	K00472: P4HA; prolyl 4-hydroxylase [EC:1.14.11.2]	hsa00330: Arginine and proline metabolism - Homo sapiens (human); hsa01100: Metabolic pathways - Homo sapiens (human)	GO:0004656: procollagen-proline 4-dioxygenase activity; GO:0004656: procollagen-proline 4-dioxygenase activity; GO:0005506: iron ion binding; GO:0005515: protein binding; GO:0005739: mitochondrion; GO:0005783: endoplasmic reticulum; GO:0005783: endoplasmic reticulum; GO:0005788: endoplasmic reticulum lumen; GO:0016020: membrane; GO:0016222: procollagen-proline 4-dioxygenase complex; GO:0018401: p…
ENSG00000149781	FERMT3	5929	4272	4982	3084	3079	4168	22.9984	21.5711	21.0207	14.9206	14.7176	13.886	-0.51524	4.3626e-15	1.44724e-13	false	11	64205926	64223896	+	protein_coding	FERM domain containing kindlin 3 [Source:HGNC Symbol%3BAcc:HGNC:23151]	K17084: FERMT3, KIND3; kindlin 3	hsa04611: Platelet activation - Homo sapiens (human)	GO:0002102: podosome; GO:0005178: integrin binding; GO:0005178: integrin binding; GO:0005576: extracellular region; GO:0007159: leukocyte cell-cell adhesion; GO:0007159: leukocyte cell-cell adhesion; GO:0007160: cell-matrix adhesion; GO:0007229: integrin-mediated signaling pathway; GO:0008289: lipid binding; GO:0016020: membrane; GO:0030055: cell-substrate junction; GO:0030335: positive regulatio…
ENSG00000100596	SPTLC2	4685	3474	4163	4992	5239	6815	17.2101	16.6123	16.6344	22.872	23.7156	21.5017	0.50907	4.43333e-15	1.4677e-13	false	14	77505997	77616637	-	protein_coding	serine palmitoyltransferase long chain base subunit 2 [Source:HGNC Symbol%3BAcc:HGNC:11278]	K00654: SPT; serine palmitoyltransferase [EC:2.3.1.50]	hsa00600: Sphingolipid metabolism - Homo sapiens (human); hsa01100: Metabolic pathways - Homo sapiens (human); hsa04071: Sphingolipid signaling pathway - Homo sapiens (human)	GO:0004758: serine C-palmitoyltransferase activity; GO:0004758: serine C-palmitoyltransferase activity; GO:0005789: endoplasmic reticulum membrane; GO:0005789: endoplasmic reticulum membrane; GO:0006686: sphingomyelin biosynthetic process; GO:0016021: integral component of membrane; GO:0017059: serine C-palmitoyltransferase complex; GO:0017059: serine C-palmitoyltransferase complex; GO:0017059: s…
ENSG00000134802	SLC43A3	4311	3435	4243	5321	5254	6404	53.1059	55.0829	56.8545	81.7549	79.7567	67.756	0.54791	4.60208e-15	1.52047e-13	false	11	57406954	57427580	-	protein_coding	solute carrier family 43 member 3 [Source:HGNC Symbol%3BAcc:HGNC:17466]	K08230: SLC43A3; MFS transporter, LAT3 family, solute carrier family 43, member 3		GO:0005515: protein binding; GO:0015207: adenine transmembrane transporter activity; GO:0015208: guanine transmembrane transporter activity; GO:0015245: fatty acid transmembrane transporter activity; GO:0015853: adenine transport; GO:0015908: fatty acid transport; GO:0016021: integral component of membrane; GO:0016323: basolateral plasma membrane; GO:0035344: hypoxanthine transport; GO:0042908: x…
ENSG00000169223	LMAN2	6183	5038	5640	6756	7018	9795	26.2955	27.8911	26.0908	35.8366	36.7797	35.7782	0.51202	4.6519e-15	1.5338e-13	false	5	177315805	177351840	-	protein_coding	lectin%2C mannose binding 2 [Source:HGNC Symbol%3BAcc:HGNC:16986]	K10082: LMAN2, VIP36; lectin, mannose-binding 2	hsa04141: Protein processing in endoplasmic reticulum - Homo sapiens (human)	GO:0000139: Golgi membrane; GO:0005515: protein binding; GO:0005537: mannose binding; GO:0005537: mannose binding; GO:0005615: extracellular space; GO:0005789: endoplasmic reticulum membrane; GO:0005793: endoplasmic reticulum-Golgi intermediate compartment; GO:0005793: endoplasmic reticulum-Golgi intermediate compartment; GO:0005794: Golgi apparatus; GO:0005887: integral component of plasma membr…
ENSG00000221869	CEBPD	1655	1157	1216	1876	1965	2487	59.6642	54.2968	47.6844	84.3538	87.2953	77.0058	0.69698	4.72727e-15	1.55549e-13	false	8	47736913	47738164	-	protein_coding	CCAAT enhancer binding protein delta [Source:HGNC Symbol%3BAcc:HGNC:1835]	K10050: CEBPD; CCAAT/enhancer binding protein (C/EBP), delta		GO:0000785: chromatin; GO:0000978: RNA polymerase II cis-regulatory region sequence-specific DNA binding; GO:0000981: DNA-binding transcription factor activity, RNA polymerase II-specific; GO:0000981: DNA-binding transcription factor activity, RNA polymerase II-specific; GO:0001228: DNA-binding transcription activator activity, RNA polymerase II-specific; GO:0002244: hematopoietic progenitor cell…	TF_bZIP
ENSG00000065833	ME1	367	260	320	1103	805	2079	4.9625	4.5765	4.7066	18.6022	13.4135	24.1446	2.06331	4.8454e-15	1.59113e-13	up	6	83210402	83431051	-	protein_coding	malic enzyme 1 [Source:HGNC Symbol%3BAcc:HGNC:6983]	K00029: E1.1.1.40, maeB; malate dehydrogenase (oxaloacetate-decarboxylating)(NADP+) [EC:1.1.1.40]	hsa00620: Pyruvate metabolism - Homo sapiens (human); hsa01100: Metabolic pathways - Homo sapiens (human); hsa01200: Carbon metabolism - Homo sapiens (human); hsa03320: PPAR signaling pathway - Homo sapiens (human)	GO:0000287: magnesium ion binding; GO:0004470: malic enzyme activity; GO:0004470: malic enzyme activity; GO:0004470: malic enzyme activity; GO:0004471: malate dehydrogenase (decarboxylating) (NAD+) activity; GO:0004473: malate dehydrogenase (decarboxylating) (NADP+) activity; GO:0004473: malate dehydrogenase (decarboxylating) (NADP+) activity; GO:0004473: malate dehydrogenase (decarboxylating) (N…
ENSG00000187514	PTMA	37180	26003	32309	37954	43095	57889	496.346	451.88	469.165	631.958	708.948	663.748	0.57957	4.85727e-15	1.59181e-13	false	2	231706895	231713551	+	protein_coding	prothymosin alpha [Source:HGNC Symbol%3BAcc:HGNC:9623]	K13784: PTMA; prothymosin alpha		GO:0005515: protein binding; GO:0005634: nucleus; GO:0005634: nucleus; GO:0005654: nucleoplasm; GO:0005829: cytosol; GO:0006351: DNA-templated transcription; GO:0042393: histone binding; GO:0043066: negative regulation of apoptotic process; GO:0043066: negative regulation of apoptotic process; GO:0043167: ion binding; GO:0045944: positive regulation of transcription by RNA polymerase II; GO:01402…
ENSG00000110841	PPFIBP1	642	475	578	269	226	389	2.4788	2.3874	2.4275	1.2954	1.0753	1.29	-0.91216	5.18546e-15	1.69594e-13	false	12	27523431	27695564	+	protein_coding	PPFIA binding protein 1 [Source:HGNC Symbol%3BAcc:HGNC:9249]			GO:0005515: protein binding; GO:0005829: cytosol; GO:0005886: plasma membrane; GO:0005925: focal adhesion; GO:0007155: cell adhesion; GO:0007528: neuromuscular junction development; GO:0045296: cadherin binding; GO:0048786: presynaptic active zone; GO:0050808: synapse organization
ENSG00000130779	CLIP1	2358	1679	2147	1213	1200	1599	5.7233	5.3049	5.6684	3.6721	3.5892	3.3334	-0.58133	6.02847e-15	1.96768e-13	false	12	122271432	122422669	-	protein_coding	CAP-Gly domain containing linker protein 1 [Source:HGNC Symbol%3BAcc:HGNC:10461]	K10421: CLIP1, RSN; CAP-Gly domain-containing linker protein 1	hsa04150: mTOR signaling pathway - Homo sapiens (human)	GO:0000278: mitotic cell cycle; GO:0000776: kinetochore; GO:0001578: microtubule bundle formation; GO:0001726: ruffle; GO:0005515: protein binding; GO:0005634: nucleus; GO:0005737: cytoplasm; GO:0005813: centrosome; GO:0005829: cytosol; GO:0005874: microtubule; GO:0005874: microtubule; GO:0005882: intermediate filament; GO:0008017: microtubule binding; GO:0008270: zinc ion binding; GO:0015630: mi…
ENSG00000092067	CEBPE	1378	1136	1208	1615	1792	2302	35.2591	37.8377	33.6214	51.5406	56.503	50.5893	0.65088	6.08039e-15	1.98065e-13	false	14	23117036	23120256	-	protein_coding	CCAAT enhancer binding protein epsilon [Source:HGNC Symbol%3BAcc:HGNC:1836]	K10051: CEBPE; CCAAT/enhancer binding protein (C/EBP), epsilon	hsa05202: Transcriptional misregulation in cancer - Homo sapiens (human); hsa05221: Acute myeloid leukemia - Homo sapiens (human)	GO:0000785: chromatin; GO:0000978: RNA polymerase II cis-regulatory region sequence-specific DNA binding; GO:0000978: RNA polymerase II cis-regulatory region sequence-specific DNA binding; GO:0000981: DNA-binding transcription factor activity, RNA polymerase II-specific; GO:0000981: DNA-binding transcription factor activity, RNA polymerase II-specific; GO:0001228: DNA-binding transcription activa…	TF_bZIP
ENSG00000143401	ANP32E	5361	3845	5073	2672	2924	3664	67.1214	62.6666	69.0887	41.726	45.1133	39.4006	-0.5793	6.3286e-15	2.05736e-13	false	1	150218417	150236156	-	protein_coding	acidic nuclear phosphoprotein 32 family member E [Source:HGNC Symbol%3BAcc:HGNC:16673]	K18648: ANP32E; acidic leucine-rich nuclear phosphoprotein 32 family member E		GO:0000812: Swr1 complex; GO:0005515: protein binding; GO:0005634: nucleus; GO:0005634: nucleus; GO:0005634: nucleus; GO:0006457: protein folding; GO:0019212: phosphatase inhibitor activity; GO:0019212: phosphatase inhibitor activity; GO:0031410: cytoplasmic vesicle; GO:0042393: histone binding; GO:0042393: histone binding; GO:0042981: regulation of apoptotic process; GO:0043086: negative regulat…
ENSG00000155755	TMEM237	1045	753	992	487	406	687	5.8375	5.4756	6.0276	3.3931	2.7948	3.2961	-0.79104	6.39007e-15	2.07319e-13	false	2	201620184	201643570	-	protein_coding	transmembrane protein 237 [Source:HGNC Symbol%3BAcc:HGNC:14432]	K22765: TMEM237; transmembrane protein 237		GO:0005515: protein binding; GO:0016020: membrane; GO:0016021: integral component of membrane; GO:0030111: regulation of Wnt signaling pathway; GO:0032391: photoreceptor connecting cilium; GO:0035869: ciliary transition zone; GO:0035869: ciliary transition zone; GO:0060271: cilium assembly; GO:0060271: cilium assembly; GO:0120199: cone photoreceptor outer segment; GO:0120200: rod photoreceptor ou…
ENSG00000147852	VLDLR	1854	1388	1739	2254	2002	2884	5.0695	4.9405	5.1722	7.6871	6.7457	6.773	0.55684	6.40585e-15	2.07417e-13	false	9	2621182	2660056	+	protein_coding	very low density lipoprotein receptor [Source:HGNC Symbol%3BAcc:HGNC:12698]	K20053: VLDLR; very low-density lipoprotein receptor	hsa05017: Spinocerebellar ataxia - Homo sapiens (human); hsa05417: Lipid and atherosclerosis - Homo sapiens (human)	GO:0005041: low-density lipoprotein particle receptor activity; GO:0005509: calcium ion binding; GO:0005515: protein binding; GO:0005765: lysosomal membrane; GO:0005886: plasma membrane; GO:0005886: plasma membrane; GO:0005905: clathrin-coated pit; GO:0006869: lipid transport; GO:0006898: receptor-mediated endocytosis; GO:0007165: signal transduction; GO:0007399: nervous system development; GO:00…
ENSG00000003402	CFLAR	2336	1748	2216	2699	2534	3610	4.6907	4.5691	4.8402	6.7596	6.2702	6.2259	0.52559	6.90508e-15	2.23136e-13	false	2	201116154	201176687	+	protein_coding	CASP8 and FADD like apoptosis regulator [Source:HGNC Symbol%3BAcc:HGNC:1876]	K04724: CFLAR, FLIP; CASP8 and FADD-like apoptosis regulator	hsa04064: NF-kappa B signaling pathway - Homo sapiens (human); hsa04140: Autophagy - animal - Homo sapiens (human); hsa04210: Apoptosis - Homo sapiens (human); hsa04217: Necroptosis - Homo sapiens (human); hsa04668: TNF signaling pathway - Homo sapiens (human); hsa05142: Chagas disease - Homo sapiens (human); hsa05160: Hepatitis C - Homo sapiens (human)	GO:0002020: protease binding; GO:0005123: death receptor binding; GO:0005515: protein binding; GO:0005737: cytoplasm; GO:0005737: cytoplasm; GO:0005829: cytosol; GO:0006508: proteolysis; GO:0006915: apoptotic process; GO:0006915: apoptotic process; GO:0006919: activation of cysteine-type endopeptidase activity involved in apoptotic process; GO:0007519: skeletal muscle tissue development; GO:00080…
ENSG00000111348	ARHGDIB	13089	10004	12095	13958	16328	20936	289.315	287.848	290.802	384.807	444.744	397.457	0.5787	7.04157e-15	2.27094e-13	false	12	14942031	14961728	-	protein_coding	Rho GDP dissociation inhibitor beta [Source:HGNC Symbol%3BAcc:HGNC:679]	K12462: ARHGDI, RHOGDI; Rho GDP-dissociation inhibitor	hsa04722: Neurotrophin signaling pathway - Homo sapiens (human); hsa04962: Vasopressin-regulated water reabsorption - Homo sapiens (human)	GO:0003924: GTPase activity; GO:0005094: Rho GDP-dissociation inhibitor activity; GO:0005094: Rho GDP-dissociation inhibitor activity; GO:0005096: GTPase activator activity; GO:0005515: protein binding; GO:0005737: cytoplasm; GO:0005829: cytosol; GO:0005829: cytosol; GO:0005829: cytosol; GO:0005856: cytoskeleton; GO:0007266: Rho protein signal transduction; GO:0016020: membrane; GO:0031267: small…
ENSG00000175061	SNHG29	37451	28621	35335	17337	20271	27837	188.932	187.954	193.899	109.087	126.017	120.614	-0.60149	7.32998e-15	2.35904e-13	false	17	16438767	16480249	+	lncRNA	small nucleolar RNA host gene 29 [Source:HGNC Symbol%3BAcc:HGNC:28619]			GO:0005730: nucleolus; GO:0006396: RNA processing
ENSG00000266088	ENSG00000266088	9	8	12	64	60	98	0.305	0.3529	0.4423	2.7049	2.5054	2.8522	2.95859	7.34382e-15	2.35904e-13	up	17	40516892	40527002	+	lncRNA	novel transcript
ENSG00000181577	LINC03040	114	101	97	216	233	292	0.9236	1.0652	0.8548	2.1827	2.3262	2.0319	1.2826	7.67585e-15	2.46082e-13	up	6	44000580	44007612	+	lncRNA	long intergenic non-protein coding RNA 3040 [Source:HGNC Symbol%3BAcc:HGNC:28692]
ENSG00000136111	TBC1D4	302	259	302	521	414	693	1.6971	1.8946	1.846	3.6517	2.8669	3.3447	0.93874	7.86857e-15	2.51763e-13	false	13	75283503	75482169	-	protein_coding	TBC1 domain family member 4 [Source:HGNC Symbol%3BAcc:HGNC:19165]	K17902: TBC1D4, AS160; TBC1 domain family member 4	hsa04919: Thyroid hormone signaling pathway - Homo sapiens (human); hsa04931: Insulin resistance - Homo sapiens (human); hsa05415: Diabetic cardiomyopathy - Homo sapiens (human)	GO:0005096: GTPase activator activity; GO:0005515: protein binding; GO:0005829: cytosol; GO:0016192: vesicle-mediated transport; GO:0031339: negative regulation of vesicle fusion; GO:0031982: vesicle; GO:0032869: cellular response to insulin stimulus; GO:0090630: activation of GTPase activity
ENSG00000068489	PRR11	3962	2819	3514	1969	2006	2871	26.5205	24.5633	25.5856	16.4387	16.5467	16.5056	-0.55299	8.46275e-15	2.69711e-13	false	17	59155732	59206709	+	protein_coding	proline rich 11 [Source:HGNC Symbol%3BAcc:HGNC:25619]			GO:0005634: nucleus; GO:0005634: nucleus; GO:0005737: cytoplasm; GO:0005737: cytoplasm; GO:0016020: membrane; GO:0051726: regulation of cell cycle
ENSG00000120694	HSPH1	4925	3715	4568	5699	5073	8106	26.4919	26.013	26.7276	38.235	33.6266	37.4494	0.54206	8.44887e-15	2.69711e-13	false	13	31134973	31162388	-	protein_coding	heat shock protein family H (Hsp110) member 1 [Source:HGNC Symbol%3BAcc:HGNC:16969]	K09485: HSP110; heat shock protein 110kDa	hsa04141: Protein processing in endoplasmic reticulum - Homo sapiens (human)	GO:0000774: adenyl-nucleotide exchange factor activity; GO:0005515: protein binding; GO:0005524: ATP binding; GO:0005576: extracellular region; GO:0005634: nucleus; GO:0005654: nucleoplasm; GO:0005737: cytoplasm; GO:0005829: cytosol; GO:0005829: cytosol; GO:0005829: cytosol; GO:0005874: microtubule; GO:0006457: protein folding; GO:0006986: response to unfolded protein; GO:0032991: protein-contain…
ENSG00000166685	COG1	571	434	493	255	223	260	5.1586	5.104	4.8448	2.8734	2.4826	2.0175	-0.97061	9.55359e-15	3.03879e-13	false	17	73193055	73208507	+	protein_coding	component of oligomeric golgi complex 1 [Source:HGNC Symbol%3BAcc:HGNC:6545]	K20288: COG1; conserved oligomeric Golgi complex subunit 1		GO:0000139: Golgi membrane; GO:0000139: Golgi membrane; GO:0000301: retrograde transport, vesicle recycling within Golgi; GO:0005515: protein binding; GO:0005794: Golgi apparatus; GO:0005794: Golgi apparatus; GO:0006891: intra-Golgi vesicle-mediated transport; GO:0007030: Golgi organization; GO:0007030: Golgi organization; GO:0015031: protein transport; GO:0017119: Golgi transport complex; GO:001…
ENSG00000110660	SLC35F2	2059	1651	1839	2354	2323	3162	26.6823	27.8509	25.9224	38.0477	37.0961	35.1933	0.53275	9.88982e-15	3.13958e-13	false	11	107790991	107928293	-	protein_coding	solute carrier family 35 member F2 [Source:HGNC Symbol%3BAcc:HGNC:23615]	K15287: SLC35F1_2; solute carrier family 35, member F1/2		GO:0003674: molecular_function; GO:0005575: cellular_component; GO:0008150: biological_process; GO:0016021: integral component of membrane; GO:0022857: transmembrane transporter activity; GO:0055085: transmembrane transport
ENSG00000108379	WNT3	230	188	164	437	319	502	1.9257	2.049	1.4936	4.5634	3.2912	3.6098	1.14321	1.01615e-14	3.21952e-13	up	17	46762506	46833154	-	protein_coding	Wnt family member 3 [Source:HGNC Symbol%3BAcc:HGNC:12782]	K00312: WNT3; wingless-type MMTV integration site family, member 3	hsa04150: mTOR signaling pathway - Homo sapiens (human); hsa04310: Wnt signaling pathway - Homo sapiens (human); hsa04390: Hippo signaling pathway - Homo sapiens (human); hsa04550: Signaling pathways regulating pluripotency of stem cells - Homo sapiens (human); hsa04916: Melanogenesis - Homo sapiens (human); hsa04934: Cushing syndrome - Homo sapiens (human); hsa05010: Alzheimer disease - Homo sap…	GO:0000902: cell morphogenesis; GO:0001707: mesoderm formation; GO:0005109: frizzled binding; GO:0005109: frizzled binding; GO:0005125: cytokine activity; GO:0005515: protein binding; GO:0005576: extracellular region; GO:0005615: extracellular space; GO:0005615: extracellular space; GO:0005788: endoplasmic reticulum lumen; GO:0005796: Golgi lumen; GO:0005886: plasma membrane; GO:0007276: gamete g…
ENSG00000171155	C1GALT1C1	353	275	319	469	508	804	8.8124	8.9367	8.6624	14.6033	15.6278	17.2389	0.93125	1.17612e-14	3.7191e-13	false	X	120625674	120630054	-	protein_coding	C1GALT1 specific chaperone 1 [Source:HGNC Symbol%3BAcc:HGNC:24338]	K09653: C1GALT2, C1GALT1C1; C1GALT1-specific chaperone 1	hsa00512: Mucin type O-glycan biosynthesis - Homo sapiens (human); hsa00514: Other types of O-glycan biosynthesis - Homo sapiens (human); hsa01100: Metabolic pathways - Homo sapiens (human)	GO:0000139: Golgi membrane; GO:0005515: protein binding; GO:0006493: protein O-linked glycosylation; GO:0016021: integral component of membrane; GO:0016263: glycoprotein-N-acetylgalactosamine 3-beta-galactosyltransferase activity; GO:0016267: O-glycan processing, core 1; GO:0030168: platelet activation; GO:0036344: platelet morphogenesis; GO:0070062: extracellular exosome
ENSG00000123989	CHPF	1385	954	1152	1562	1502	2104	16.8817	15.137	15.2738	23.7467	22.5605	22.0264	0.60637	1.27901e-14	4.03658e-13	false	2	219538954	219543809	-	protein_coding	chondroitin polymerizing factor [Source:HGNC Symbol%3BAcc:HGNC:24291]	K00747: CHPF; chondroitin polymerizing factor [EC:2.4.1.175 2.4.1.226]	hsa00532: Glycosaminoglycan biosynthesis - chondroitin sulfate / dermatan sulfate - Homo sapiens (human); hsa01100: Metabolic pathways - Homo sapiens (human)	GO:0000139: Golgi membrane; GO:0005759: mitochondrial matrix; GO:0005829: cytosol; GO:0008376: acetylgalactosaminyltransferase activity; GO:0016021: integral component of membrane; GO:0030206: chondroitin sulfate biosynthetic process; GO:0030206: chondroitin sulfate biosynthetic process; GO:0030206: chondroitin sulfate biosynthetic process; GO:0032580: Golgi cisterna membrane; GO:0046872: metal i…
ENSG00000030066	NUP160	4267	3419	4165	2444	2103	3336	22.4573	23.4239	23.8439	16.0432	13.6391	15.0797	-0.56199	1.33268e-14	4.19781e-13	false	11	47778087	47848555	-	protein_coding	nucleoporin 160 [Source:HGNC Symbol%3BAcc:HGNC:18017]	K14303: NUP160, NUP120; nuclear pore complex protein Nup160	hsa03013: Nucleocytoplasmic transport - Homo sapiens (human); hsa05014: Amyotrophic lateral sclerosis - Homo sapiens (human)	GO:0000776: kinetochore; GO:0005515: protein binding; GO:0005635: nuclear envelope; GO:0005635: nuclear envelope; GO:0005643: nuclear pore; GO:0005643: nuclear pore; GO:0005643: nuclear pore; GO:0005829: cytosol; GO:0006406: mRNA export from nucleus; GO:0006913: nucleocytoplasmic transport; GO:0015031: protein transport; GO:0017056: structural constituent of nuclear pore; GO:0017056: structural c…
ENSG00000113593	PPWD1	1708	1344	1559	913	895	1145	20.4108	20.9073	20.265	13.6082	13.1798	11.752	-0.60225	1.3758e-14	4.32525e-13	false	5	65563236	65587549	+	protein_coding	peptidylprolyl isomerase domain and WD repeat containing 1 [Source:HGNC Symbol%3BAcc:HGNC:28954]	K12736: PPWD1; peptidylprolyl isomerase domain and WD repeat-containing protein 1 [EC:5.2.1.8]		GO:0000398: mRNA splicing, via spliceosome; GO:0000413: protein peptidyl-prolyl isomerization; GO:0000413: protein peptidyl-prolyl isomerization; GO:0003755: peptidyl-prolyl cis-trans isomerase activity; GO:0003755: peptidyl-prolyl cis-trans isomerase activity; GO:0005654: nucleoplasm; GO:0016018: cyclosporin A binding; GO:0016604: nuclear body; GO:0071013: catalytic step 2 spliceosome; GO:007101…
ENSG00000185164	NOMO2	2677	1987	2507	3009	2908	4496	17.7662	17.166	18.0979	24.9072	23.7823	25.6275	0.56604	1.50527e-14	4.72311e-13	false	16	18417325	18562211	-	protein_coding	NODAL modulator 2 [Source:HGNC Symbol%3BAcc:HGNC:22652]			GO:0005515: protein binding; GO:0005789: endoplasmic reticulum membrane; GO:0005789: endoplasmic reticulum membrane; GO:0016021: integral component of membrane; GO:0030246: carbohydrate binding; GO:0032991: protein-containing complex; GO:0043022: ribosome binding
ENSG00000107798	LIPA	2357	1824	2144	2577	2816	4132	21.7511	21.9115	21.5216	29.6615	32.0234	32.7503	0.61615	1.52914e-14	4.78875e-13	false	10	89213569	89414557	-	protein_coding	lipase A%2C lysosomal acid type [Source:HGNC Symbol%3BAcc:HGNC:6617]	K01052: LIPA; lysosomal acid lipase/cholesteryl ester hydrolase [EC:3.1.1.13]	hsa00100: Steroid biosynthesis - Homo sapiens (human); hsa04142: Lysosome - Homo sapiens (human); hsa04979: Cholesterol metabolism - Homo sapiens (human)	GO:0000902: cell morphogenesis; GO:0001650: fibrillar center; GO:0004771: sterol esterase activity; GO:0004771: sterol esterase activity; GO:0004771: sterol esterase activity; GO:0004771: sterol esterase activity; GO:0005654: nucleoplasm; GO:0005764: lysosome; GO:0005829: cytosol; GO:0006954: inflammatory response; GO:0016042: lipid catabolic process; GO:0016125: sterol metabolic process; GO:0016…
ENSG00000197070	ARRDC1	917	689	771	1324	1048	1458	10.9207	10.6813	9.9876	19.6664	15.3799	14.9132	0.73192	1.82263e-14	5.69685e-13	false	9	137605685	137615360	+	protein_coding	arrestin domain containing 1 [Source:HGNC Symbol%3BAcc:HGNC:28633]	K26228: ARRDC1; arrestin domain-containing protein 1		GO:0005515: protein binding; GO:0005737: cytoplasm; GO:0005886: plasma membrane; GO:0006511: ubiquitin-dependent protein catabolic process; GO:0006858: extracellular transport; GO:0015031: protein transport; GO:0015031: protein transport; GO:0016567: protein ubiquitination; GO:0031410: cytoplasmic vesicle; GO:0031625: ubiquitin protein ligase binding; GO:0031625: ubiquitin protein ligase binding;…
ENSG00000181751	MACIR	444	354	386	598	567	830	5.7144	5.9308	5.4038	9.5993	8.9925	9.1748	0.78302	1.93972e-14	6.05117e-13	false	5	103258763	103278660	+	protein_coding	macrophage immunometabolism regulator [Source:HGNC Symbol%3BAcc:HGNC:25052]			GO:0005515: protein binding; GO:0005737: cytoplasm; GO:0006954: inflammatory response; GO:0010631: epithelial cell migration; GO:0010633: negative regulation of epithelial cell migration; GO:0010761: fibroblast migration; GO:0010764: negative regulation of fibroblast migration; GO:0015031: protein transport; GO:0035869: ciliary transition zone; GO:0050728: negative regulation of inflammatory resp…
ENSG00000181019	NQO1	724	556	634	1073	855	1888	10.9991	10.9956	10.4769	20.3317	16.0065	24.6349	0.99399	2.23738e-14	6.96636e-13	false	16	69706996	69726668	-	protein_coding	NAD(P)H quinone dehydrogenase 1 [Source:HGNC Symbol%3BAcc:HGNC:2874]	K00355: NQO1; NAD(P)H dehydrogenase (quinone) [EC:1.6.5.2]	hsa00130: Ubiquinone and other terpenoid-quinone biosynthesis - Homo sapiens (human); hsa01100: Metabolic pathways - Homo sapiens (human); hsa01240: Biosynthesis of cofactors - Homo sapiens (human); hsa05200: Pathways in cancer - Homo sapiens (human); hsa05208: Chemical carcinogenesis - reactive oxygen species - Homo sapiens (human); hsa05225: Hepatocellular carcinoma - Homo sapiens (human); hsa0…	GO:0002931: response to ischemia; GO:0003723: RNA binding; GO:0003955: NAD(P)H dehydrogenase (quinone) activity; GO:0004128: cytochrome-b5 reductase activity, acting on NAD(P)H; GO:0004784: superoxide dismutase activity; GO:0005515: protein binding; GO:0005737: cytoplasm; GO:0005829: cytosol; GO:0005829: cytosol; GO:0005829: cytosol; GO:0006116: NADH oxidation; GO:0006743: ubiquinone metabolic pr…
ENSG00000218672	LINC03010	8	2	3	68	49	68	0.2328	0.0758	0.095	2.4682	1.7572	1.6996	3.89045	2.34719e-14	7.29426e-13	up	7	155382076	155396356	+	lncRNA	long intergenic non-protein coding RNA 3010 [Source:HGNC Symbol%3BAcc:HGNC:56135]
ENSG00000105369	CD79A	155	98	120	237	247	344	5.2054	4.2842	4.3836	9.9272	10.2219	9.9223	1.19043	2.35357e-14	7.3001e-13	up	19	41877279	41881372	+	protein_coding	CD79a molecule [Source:HGNC Symbol%3BAcc:HGNC:1698]	K06506: CD79A, IGA; CD79A antigen	hsa04662: B cell receptor signaling pathway - Homo sapiens (human); hsa05340: Primary immunodeficiency - Homo sapiens (human)	GO:0002250: adaptive immune response; GO:0004888: transmembrane signaling receptor activity; GO:0005515: protein binding; GO:0005771: multivesicular body; GO:0005886: plasma membrane; GO:0009897: external side of plasma membrane; GO:0009897: external side of plasma membrane; GO:0016021: integral component of membrane; GO:0019815: B cell receptor complex; GO:0019815: B cell receptor complex; GO:00…
ENSG00000171310	CHST11	8456	6364	7899	8952	8945	12354	58.7904	57.5966	59.7366	77.6278	76.6363	73.7702	0.44965	2.46024e-14	7.61641e-13	false	12	104455295	104762014	+	protein_coding	carbohydrate sulfotransferase 11 [Source:HGNC Symbol%3BAcc:HGNC:17422]	K01017: CHST11; chondroitin 4-sulfotransferase 11 [EC:2.8.2.5]	hsa00532: Glycosaminoglycan biosynthesis - chondroitin sulfate / dermatan sulfate - Homo sapiens (human)	GO:0000139: Golgi membrane; GO:0001537: N-acetylgalactosamine 4-O-sulfotransferase activity; GO:0001701: in utero embryonic development; GO:0002063: chondrocyte development; GO:0006915: apoptotic process; GO:0007179: transforming growth factor beta receptor signaling pathway; GO:0007585: respiratory gaseous exchange by respiratory system; GO:0008146: sulfotransferase activity; GO:0009791: post-em…
ENSG00000143643	TTC13	1199	900	1112	1468	1311	2088	12.8485	12.5545	12.9618	19.6207	17.312	19.2174	0.62795	2.61056e-14	8.0514e-13	false	1	230906243	230978875	-	protein_coding	tetratricopeptide repeat domain 13 [Source:HGNC Symbol%3BAcc:HGNC:26204]
ENSG00000264112	ENSG00000264112	629	607	679	339	212	276	4.8848	6.1363	5.7358	3.2836	2.0288	1.8409	-1.16708	2.61068e-14	8.0514e-13	down	17	57989039	57994850	-	lncRNA	novel transcript
ENSG00000165572	KBTBD6	750	491	648	1091	801	1416	6.4677	5.5118	6.0784	11.7346	8.512	10.4877	0.84135	2.89772e-14	8.91969e-13	false	13	41127569	41132802	-	protein_coding	kelch repeat and BTB domain containing 6 [Source:HGNC Symbol%3BAcc:HGNC:25340]	K10474: KBTBD6_7; kelch repeat and BTB domain-containing protein 6/7		GO:0003674: molecular_function; GO:0005515: protein binding; GO:0005634: nucleus; GO:0005737: cytoplasm; GO:0005829: cytosol; GO:0006986: response to unfolded protein; GO:0009968: negative regulation of signal transduction; GO:0031463: Cul3-RING ubiquitin ligase complex; GO:0035020: regulation of Rac protein signal transduction; GO:0043161: proteasome-mediated ubiquitin-dependent protein cataboli…
ENSG00000066294	CD84	158	122	149	321	228	405	0.7705	0.7745	0.7904	1.9526	1.3702	1.6964	1.18005	3.02712e-14	9.30035e-13	up	1	160541095	160579516	-	protein_coding	CD84 molecule [Source:HGNC Symbol%3BAcc:HGNC:1704]	K06511: CD84; CD84 antigen		GO:0002250: adaptive immune response; GO:0005515: protein binding; GO:0005886: plasma membrane; GO:0005886: plasma membrane; GO:0005887: integral component of plasma membrane; GO:0006914: autophagy; GO:0006952: defense response; GO:0007156: homophilic cell adhesion via plasma membrane adhesion molecules; GO:0009897: external side of plasma membrane; GO:0032685: negative regulation of granulocyte …
[truncated: 22,989 more rows]

## Sheet: Supplementary_Table 4
Supplementary_Table 3: siHOXA5-2_vs_siNC.all.annot
geneID	gene_name	NC-1_count	NC-2_count	NC-3_count	S2-1_count	S2-2_count	S2-3_count	NC-1_fpkm	NC-2_fpkm	NC-3_fpkm	S2-1_fpkm	S2-2_fpkm	S2-3_fpkm	log2FoldChange	pvalue	padj	regulated	chr	start	end	strand	gene_biotype	gene_description	KO_annot	KEGG_pathway	GO_term	TF Family
[truncated: 23,365 more rows]
